# Supplementary material for: Identification of microRNAs in Silver Carp (Hypophthalmichthys molitrix) Response to Hypoxia Stress
Source: Animals (Basel). 2021 Oct 9;11(10):2917. doi: 10.3390/ani11102917 (PMC8696637; doi:10.3390/ani11102917)
Supplement: Supplementary file 1 [file animals-11-02917-s001.zip]

Archive with 7 entries (7 files):
- Figure S1.pptx
- Figure S2.pptx
- Figure S3.pptx
- Table S1.xls
- Table S2.xls
- Table S3.xls
- Table S4.xls
