# Supplementary material for: Identification of microRNAs in Silver Carp (Hypophthalmichthys molitrix) Response to Hypoxia Stress
Source: Animals (Basel). 2021 Oct 9;11(10):2917. doi: 10.3390/ani11102917 (PMC8696637; doi:10.3390/ani11102917)
Supplement: Supplementary file 1 [file animals-11-02917-s001.zip › Table S1.xls]

Table S1: Summary of Novel miRNA identification results
miRNA	T0	T1	T2	T3
novel_10	73027	60942	75539	70263
novel_110	1	0	0	0
novel_111	1039	1897	322	354
novel_114	1089	1756	16	521
novel_116	562	860	0	1758
novel_123	3	5	0	0
novel_124	26	9	322	30
novel_125	580	568	563	102
novel_129	1223	297	14	77
novel_134	4	6	0	7
novel_135	263	95	266	121
novel_139	330	422	0	759
novel_143	636	309	9	212
novel_149	375	192	161	246
novel_158	83	34	139	33
novel_161	159	54	72	208
novel_163	41	141	0	54
novel_165	88	34	0	111
novel_166	123	15	2	7
novel_167	0	0	0	2
novel_172	68	35	71	69
novel_173	47	37	4	92
novel_174	181	71	0	17
novel_180	55	70	0	59
novel_183	52	83	0	47
novel_186	96	45	0	70
novel_200	52	27	0	34
novel_203	18	24	15	23
novel_205	50	21	4	30
novel_206	31	15	10	15
novel_207	21	33	0	5
novel_208	48	4	0	32
novel_210	8	17	7	9
novel_211	20	31	0	16
novel_213	7	5	38	7
novel_215	16	16	2	68
novel_216	26	18	40	14
novel_217	13	16	0	43
novel_218	5	6	0	51
novel_219	10	36	0	21
novel_220	7	2	3	11
novel_221	10	6	41	13
novel_223	10	23	0	9
novel_224	4	1	45	17
novel_225	5	4	0	4
novel_233	15	14	0	22
novel_235	7	17	10	24
novel_236	24	19	0	4
novel_237	8	6	0	16
novel_240	10	6	0	4
novel_241	17	15	0	1
novel_242	4	5	0	12
novel_244	8	6	0	48
novel_245	3	22	0	13
novel_246	23	20	0	9
novel_247	9	5	0	11
novel_248	0	1	6	0
novel_249	18	6	0	14
novel_251	19	16	0	3
novel_252	7	5	0	14
novel_253	20	6	0	17
novel_254	13	1	0	6
novel_256	14	3	0	6
novel_26	9	3	0	1
novel_260	0	3	3	0
novel_261	1	0	12	0
novel_265	8	3	9	14
novel_266	4	9	0	16
novel_268	3	1	10	1
novel_269	19	7	0	0
novel_274	0	4	0	7
novel_275	10	3	0	6
novel_276	6	1	0	5
novel_278	2	1	15	0
novel_279	2	1	1	9
novel_284	11	1	0	0
novel_285	4	5	0	5
novel_287	4	0	0	17
novel_288	3	0	0	6
novel_289	0	1	0	3
novel_290	1	0	0	7
novel_296	3	2	0	9
novel_297	4	3	0	6
novel_300	2	1	0	16
novel_301	6	8	0	1
novel_303	0	0	5	0
novel_306	1	1	5	2
novel_308	1	0	0	11
novel_312	14	9	0	6
novel_313	3	0	0	6
novel_314	7	1	0	1
novel_315	0	0	4	0
novel_316	0	4	0	1
novel_317	6	0	0	0
novel_320	6	1	0	0
novel_321	1	3	2	4
novel_322	2	2	0	3
novel_323	5	4	0	1
novel_325	4	1	0	4
novel_326	0	0	6	0
novel_328	0	0	6	0
novel_330	3	6	0	0
novel_331	7	6	2	2
novel_332	1	2	0	0
novel_334	2	1	0	7
novel_335	2	5	0	0
novel_336	2	0	0	7
novel_339	1	2	0	3
novel_340	0	0	0	4
novel_343	0	0	0	3
novel_346	4	1	0	4
novel_348	0	0	3	0
novel_351	4	0	0	0
novel_354	0	1	0	3
novel_355	0	3	0	2
novel_356	2	1	0	0
novel_357	0	0	5	0
novel_360	0	0	0	3
novel_361	0	0	0	4
novel_362	3	0	0	1
novel_363	0	0	2	1
novel_364	1	0	0	2
novel_365	4	0	0	0
novel_366	0	3	0	0
novel_367	0	0	0	3
novel_368	0	0	1	0
novel_369	0	2	0	9
novel_370	5	6	0	1
novel_371	2	1	0	0
novel_372	4	0	0	8
novel_374	5	1	33	6
novel_375	6	1	0	19
novel_376	6	38	0	16
novel_377	4	1	7	0
novel_380	0	1	3	2
novel_381	30	0	0	0
novel_383	5	21	17	14
novel_387	74	101	5	48
novel_388	2	6	9	1
novel_394	0	0	3	0
novel_397	3	0	0	0
novel_398	10	1	0	4
novel_399	5	1	12	1
novel_403	3	6	0	3
novel_404	0	0	8	4
novel_406	12	3	18	26
novel_410	4	4	0	3
novel_411	8	0	1	2
novel_412	1	2	0	0
novel_413	2	7	4	6
novel_414	6	6	5	9
novel_417	14	17	2	8
novel_418	16	13	0	18
novel_420	2	4	3	9
novel_425	9	11	6	9
novel_430	3	0	4	1
novel_431	5	1	0	0
novel_433	3	13	0	2
novel_434	10	2	13	15
novel_442	3	3	9	7
novel_444	0	0	11	0
novel_445	0	0	7	0
novel_451	20	0	0	8
novel_453	6	7	42	13
novel_454	0	0	4	1
novel_461	4	8	0	3
novel_464	6	19	0	10
novel_467	77	80	23	28
novel_471	29	51	23	32
novel_473	14	15	0	5
novel_475	4	5	13	9
novel_476	1	4	6	0
novel_477	11	6	22	9
novel_481	1160	890	2239	2496
novel_485	10	6	0	10
novel_486	9	0	0	6
novel_488	8	3	2	10
novel_491	0	3	0	8
novel_493	1	2	3	0
novel_494	0	1	7	0
novel_495	29	22	0	82
novel_496	10	1	0	2
novel_499	6	37	0	5
novel_502	4	3	0	1
novel_503	92	5	0	72
novel_504	1	2	3	0
novel_507	3	10	0	0
novel_509	0	0	3	1
novel_515	0	0	12	0
novel_517	1214	130	1195	522
novel_52	1552	585	2	251
novel_520	72	52	0	43
novel_525	5	3	0	0
novel_527	39	112	0	88
novel_530	27	0	4	5
novel_533	0	1	0	26
novel_534	8	12	5	19
novel_540	1	0	4	2
novel_550	498	334	185	734
novel_554	1	0	4	6
novel_558	1	4	0	2
novel_562	5	15	0	5
novel_565	4	1	2	6
novel_574	3	3	3	0
novel_575	11	14	0	13
novel_577	1395	390	413	2602
novel_579	8	6	3	7
novel_58	1	3	0	1
novel_580	25	5	2	9
novel_581	0	0	0	2
novel_587	8	5	0	6
novel_590	10	0	0	7
novel_591	0	0	7	0
novel_593	10	13	0	8
novel_594	2	0	47	5
novel_595	73	6	24	78
novel_599	2	6	0	3
novel_600	5	6	0	8
novel_602	2	1	0	0
novel_603	18	26	0	15
novel_605	0	0	6	9
novel_608	0	0	739	0
novel_610	1	1	0	13
novel_611	7	3	0	0
novel_613	9	9	0	8
novel_614	0	1	0	4
novel_616	2	3	0	7
novel_617	2	3	0	7
novel_618	0	0	0	5
novel_621	1	3	0	12
novel_623	1	1	0	9
novel_625	2	9	0	8
novel_626	5	5	0	8
novel_630	187	208	9	99
novel_632	2	15	0	3
novel_633	15	2	0	19
novel_636	3	2	0	49
novel_637	0	0	9	0
novel_642	18	38	0	3
novel_644	3	0	0	5
novel_647	10	8	0	11
novel_648	4	3	0	1
novel_649	6	8	4	20
novel_652	1	14	4	5
novel_653	0	3	0	3
novel_655	6	2	0	0
novel_656	33	18	56	50
novel_659	2	3	0	5
novel_661	3	7	0	18
novel_662	1	1	14	1
novel_665	97	150	2	37
novel_666	6	9	0	2
novel_669	30	34	0	394
novel_673	1	3	0	3
novel_674	5	0	0	9
novel_679	3	2	0	0
novel_680	11	4	0	16
novel_682	0	1	0	7
novel_683	19890	5002	189	20043
novel_684	2137	184	1096	1152
novel_685	0	2	0	6
novel_686	7	1	0	4
novel_689	3	3	2	4
novel_690	1	5	0	5
novel_691	6	24	0	18
novel_692	0	0	2	1
novel_701	9	0	0	7
novel_702	0	1	0	10
novel_705	34	29	0	16
novel_706	0	0	0	6
novel_71	7946	3030	6	1335
novel_716	4	1	5	5
novel_718	4	0	7	0
novel_719	102	91	3	53
novel_720	0	2	6	0
novel_722	4	9	0	1
novel_723	147	179	8	238
novel_725	0	3	8	0
novel_726	0	0	4	0
novel_730	0	0	4	0
novel_731	10	2	0	0
novel_732	0	0	5	0
novel_733	38	2	0	58
novel_735	3	9	2	3
novel_736	11	3	0	2
novel_740	3	5	2	1
novel_742	43	108	1	24
novel_745	1	0	4	0
novel_746	7	2	0	2
novel_749	122	7	9	29
novel_75	2	7	4	4
novel_750	15	23	0	14
novel_751	4	4	0	2
novel_752	19	3	0	7
novel_753	436	313	84	578
novel_754	0	2	0	0
novel_757	0	1	8	0
novel_759	5	1	0	0
novel_761	5	1	0	3
novel_762	3	0	88	3
novel_763	0	5	0	0
novel_764	0	0	8	0
novel_766	0	0	6	1
novel_767	3	0	0	4
novel_768	4	2	0	6
novel_770	0	0	0	5
novel_772	2	1	6	0
novel_773	0	0	0	7
novel_774	2	0	3	0
novel_776	0	0	9	0
novel_778	2	0	0	3
novel_779	5	3	0	0
novel_78	294	75	53	70
novel_780	3	4	2	0
novel_782	2	0	0	7
novel_783	6	0	0	0
novel_784	0	0	9	0
novel_785	3	1	18	12
novel_786	2	0	0	22
novel_787	7	2	0	0
novel_789	0	0	3	0
novel_791	9	5	17	22
novel_792	0	2	3	1
novel_793	60	52	0	43
novel_794	1	0	0	6
novel_795	1	0	15	0
novel_796	6	3	0	4
novel_799	4	3	0	0
novel_802	1	4	0	4
novel_808	4	0	0	10
novel_809	2	0	0	0
novel_811	4	2	0	14
novel_812	1	0	4	0
novel_815	0	0	6	0
novel_816	6	0	0	0
novel_819	1	0	4	6
novel_822	2	0	0	1
novel_823	0	0	10	0
novel_824	27	9	8	3
novel_826	3	0	1	6
novel_827	1	2	0	0
novel_829	0	0	4	0
novel_830	4	8	0	4
novel_831	1	0	0	6
novel_832	4	0	0	5
novel_834	1	0	0	6
novel_835	0	0	7	1
novel_839	3	0	0	0
novel_843	0	1	1	5
novel_844	0	1	0	0
novel_846	23	19	86	42
novel_847	0	0	11	0
novel_848	6	1	0	1
novel_853	0	0	7	0
novel_854	1	0	0	8
novel_856	0	5	0	1
novel_857	0	0	5	3
novel_860	32	26	0	41
novel_862	20	5	0	0
novel_863	0	3	0	4
novel_865	0	0	9	0
novel_866	0	0	7	0
novel_867	1	1	0	1
novel_868	1	0	0	5
novel_870	0	0	9	0
novel_872	24	5	0	1
novel_873	0	0	5	0
novel_874	3	0	0	4
novel_876	66	7	58	262
novel_878	0	0	6	0
novel_879	1	0	0	5
novel_880	3	1	0	0
novel_883	0	0	0	7
novel_884	26	13	12	10
novel_885	3	0	7	0
novel_887	20	5	29	17
novel_888	2	6	0	15
novel_889	337	148	8	242
novel_890	0	9	4	1
novel_891	4	0	0	0
novel_892	0	4	0	0
novel_894	0	2	0	2
novel_895	0	1	0	5
novel_898	0	0	0	3
novel_899	94	139	2	41
novel_901	1	0	0	7
novel_902	1	123	0	1
novel_904	0	0	0	9
novel_905	1	0	7	3
novel_93	1746	1014	0	707
novel_94	1373	157	1241	572
