# Supplementary material for: Identification of microRNAs in Silver Carp (Hypophthalmichthys molitrix) Response to Hypoxia Stress
Source: Animals (Basel). 2021 Oct 9;11(10):2917. doi: 10.3390/ani11102917 (PMC8696637; doi:10.3390/ani11102917)
Supplement: Supplementary file 1 [file animals-11-02917-s001.zip › Table S2.xls]

Table S2. KEGG enrichment pathway of DEMs target genes(T1 VS T2)
Pathway Hierarchy1	Pathway Hierarchy2	KEGG Pathway	Pathway ID	Gene Number	Background number	P-Value	Q-Value
Cellular Processes	Cell growth and death	Apoptosis	ko04210	226	227	0.000309559	0.09224849
Cellular Processes	Cell growth and death	Apoptosis - fly	ko04214	76	80	0.706864654	0.99967121
Cellular Processes	Cell growth and death	Apoptosis - multiple species	ko04215	44	45	0.391309988	0.99967121
Cellular Processes	Cell growth and death	Cell cycle - Caulobacter	ko04112	4	4	0.83141374	0.99967121
Cellular Processes	Cell growth and death	Cell cycle	ko04110	152	159	0.572515601	0.99967121
Cellular Processes	Cell growth and death	Cell cycle - yeast	ko04111	80	85	0.815128307	0.99967121
Cellular Processes	Cell growth and death	Ferroptosis	ko04216	57	59	0.499125337	0.99967121
Cellular Processes	Cell growth and death	Meiosis - yeast	ko04113	65	69	0.800088097	0.99967121
Cellular Processes	Cell growth and death	Necroptosis	ko04217	228	241	0.799249634	0.99967121
Cellular Processes	Cell growth and death	Oocyte meiosis	ko04114	135	145	0.936346431	0.99967121
Cellular Processes	Cell growth and death	p53 signaling pathway	ko04115	84	88	0.635091658	0.99967121
Cellular Processes	Cell motility	Regulation of actin cytoskeleton	ko04810	317	336	0.874057611	0.99967121
Cellular Processes	Cellular community - eukaryotes	Adherens junction	ko04520	154	165	0.929833109	0.99967121
Cellular Processes	Cellular community - eukaryotes	Focal adhesion	ko04510	312	323	0.206149931	0.99967121
Cellular Processes	Cellular community - eukaryotes	Gap junction	ko04540	155	160	0.266405353	0.99967121
Cellular Processes	Cellular community - eukaryotes	Signaling pathways regulating pluripotency of stem cells	ko04550	213	227	0.910059287	0.99967121
Cellular Processes	Cellular community - eukaryotes	Tight junction	ko04530	263	279	0.871105882	0.99967121
Cellular Processes	Cellular community - prokaryotes	Biofilm formation - Escherichia coli	ko02026	4	4	0.83141374	0.99967121
Cellular Processes	Cellular community - prokaryotes	Quorum sensing	ko02024	14	15	0.855053544	0.99967121
Cellular Processes	Transport and catabolism	Autophagy - animal	ko04140	197	203	0.184880139	0.99967121
Cellular Processes	Transport and catabolism	Autophagy - other eukaryotes	ko04136	40	40	0.157475014	0.99967121
Cellular Processes	Transport and catabolism	Autophagy - yeast	ko04138	97	97	0.011208198	0.99967121
Cellular Processes	Transport and catabolism	Endocytosis	ko04144	395	412	0.409924607	0.99967121
Cellular Processes	Transport and catabolism	Lysosome	ko04142	161	163	0.020166181	0.99967121
Cellular Processes	Transport and catabolism	Mitophagy - animal	ko04137	78	88	0.998033002	0.99967121
Cellular Processes	Transport and catabolism	Mitophagy - yeast	ko04139	43	44	0.403630249	0.99967121
Cellular Processes	Transport and catabolism	Peroxisome	ko04146	97	99	0.170155623	0.99967121
Cellular Processes	Transport and catabolism	Phagosome	ko04145	210	218	0.345537559	0.99967121
Environmental Information Processing	Membrane transport	ABC transporters	ko02010	60	61	0.23183723	0.99967121
Environmental Information Processing	Membrane transport	Bacterial secretion system	ko03070	2	2	0.91182451	0.99967121
Environmental Information Processing	Signaling molecules and interaction	Cell adhesion molecules (CAMs)	ko04514	266	278	0.512667281	0.99967121
Environmental Information Processing	Signaling molecules and interaction	Cytokine-cytokine receptor interaction	ko04060	231	244	0.786654645	0.99967121
Environmental Information Processing	Signaling molecules and interaction	ECM-receptor interaction	ko04512	113	115	0.103442461	0.99967121
Environmental Information Processing	Signaling molecules and interaction	Neuroactive ligand-receptor interaction	ko04080	523	552	0.832647615	0.99967121
Environmental Information Processing	Signal transduction	AMPK signaling pathway	ko04152	183	193	0.744793161	0.99967121
Environmental Information Processing	Signal transduction	Apelin signaling pathway	ko04371	201	211	0.645128117	0.99967121
Environmental Information Processing	Signal transduction	Calcium signaling pathway	ko04020	315	334	0.879209598	0.99967121
Environmental Information Processing	Signal transduction	cAMP signaling pathway	ko04024	355	379	0.962772671	0.99967121
Environmental Information Processing	Signal transduction	cGMP - PKG signaling pathway	ko04022	282	295	0.538450914	0.99967121
Environmental Information Processing	Signal transduction	ErbB signaling pathway	ko04012	134	137	0.128867953	0.99967121
Environmental Information Processing	Signal transduction	FoxO signaling pathway	ko04068	200	215	0.965595253	0.99967121
Environmental Information Processing	Signal transduction	Hedgehog signaling pathway - fly	ko04341	41	43	0.693532989	0.99967121
Environmental Information Processing	Signal transduction	Hedgehog signaling pathway	ko04340	64	68	0.808021355	0.99967121
Environmental Information Processing	Signal transduction	HIF-1 signaling pathway	ko04066	149	154	0.300575406	0.99967121
Environmental Information Processing	Signal transduction	Hippo signaling pathway -fly	ko04391	113	118	0.558145203	0.99967121
Environmental Information Processing	Signal transduction	Hippo signaling pathway	ko04390	248	264	0.91047128	0.99967121
Environmental Information Processing	Signal transduction	Hippo signaling pathway - multiple species	ko04392	41	42	0.429136585	0.99967121
Environmental Information Processing	Signal transduction	Jak-STAT signaling pathway	ko04630	171	177	0.308393514	0.99967121
Environmental Information Processing	Signal transduction	MAPK signaling pathway - fly	ko04013	125	131	0.621455151	0.99967121
Environmental Information Processing	Signal transduction	MAPK signaling pathway	ko04010	388	409	0.774390726	0.99967121
Environmental Information Processing	Signal transduction	MAPK signaling pathway - plant	ko04016	14	17	0.993898223	0.99967121
Environmental Information Processing	Signal transduction	MAPK signaling pathway - yeast	ko04011	51	53	0.569693376	0.99967121
Environmental Information Processing	Signal transduction	mTOR signaling pathway	ko04150	222	230	0.284784242	0.99967121
Environmental Information Processing	Signal transduction	NF-kappa B signaling pathway	ko04064	110	113	0.244166435	0.99967121
Environmental Information Processing	Signal transduction	Notch signaling pathway	ko04330	73	75	0.336230619	0.99967121
Environmental Information Processing	Signal transduction	Phosphatidylinositol signaling system	ko04070	137	142	0.377262161	0.99967121
Environmental Information Processing	Signal transduction	Phospholipase D signaling pathway	ko04072	248	260	0.608232099	0.99967121
Environmental Information Processing	Signal transduction	PI3K-Akt signaling pathway	ko04151	478	498	0.342856398	0.99967121
Environmental Information Processing	Signal transduction	Rap1 signaling pathway	ko04015	354	378	0.963749429	0.99967121
Environmental Information Processing	Signal transduction	Ras signaling pathway	ko04014	312	328	0.68775158	0.99967121
Environmental Information Processing	Signal transduction	Sphingolipid signaling pathway	ko04071	198	206	0.41304452	0.99967121
Environmental Information Processing	Signal transduction	TGF-beta signaling pathway	ko04350	133	137	0.254249892	0.99967121
Environmental Information Processing	Signal transduction	TNF signaling pathway	ko04668	141	144	0.105604853	0.99967121
Environmental Information Processing	Signal transduction	Two-component system	ko02020	16	17	0.822766283	0.99967121
Environmental Information Processing	Signal transduction	VEGF signaling pathway	ko04370	99	104	0.671544221	0.99967121
Environmental Information Processing	Signal transduction	Wnt signaling pathway	ko04310	218	228	0.546576417	0.99967121
Genetic Information Processing	Folding, sorting and degradation	Proteasome	ko03050	54	56	0.533894318	0.99967121
Genetic Information Processing	Folding, sorting and degradation	Protein export	ko03060	21	21	0.379142446	0.99967121
Genetic Information Processing	Folding, sorting and degradation	Protein processing in endoplasmic reticulum	ko04141	219	225	0.113668613	0.99967121
Genetic Information Processing	Folding, sorting and degradation	RNA degradation	ko03018	84	87	0.443698114	0.99967121
Genetic Information Processing	Folding, sorting and degradation	SNARE interactions in vesicular transport	ko04130	40	42	0.706019475	0.99967121
Genetic Information Processing	Folding, sorting and degradation	Sulfur relay system	ko04122	9	9	0.660022477	0.99967121
Genetic Information Processing	Folding, sorting and degradation	Ubiquitin mediated proteolysis	ko04120	147	154	0.607060191	0.99967121
Genetic Information Processing	Replication and repair	Base excision repair	ko03410	47	47	0.113894794	0.99967121
Genetic Information Processing	Replication and repair	DNA replication	ko03030	39	40	0.455792248	0.99967121
Genetic Information Processing	Replication and repair	Fanconi anemia pathway	ko03460	50	53	0.783958806	0.99967121
Genetic Information Processing	Replication and repair	Homologous recombination	ko03440	38	40	0.730875861	0.99967121
Genetic Information Processing	Replication and repair	Mismatch repair	ko03430	22	23	0.721754735	0.99967121
Genetic Information Processing	Replication and repair	Non-homologous end-joining	ko03450	15	16	0.839059021	0.99967121
Genetic Information Processing	Replication and repair	Nucleotide excision repair	ko03420	41	42	0.429136585	0.99967121
Genetic Information Processing	Transcription	Basal transcription factors	ko03022	41	41	0.150353853	0.99967121
Genetic Information Processing	Transcription	RNA polymerase	ko03020	32	33	0.557766983	0.99967121
Genetic Information Processing	Transcription	Spliceosome	ko03040	131	140	0.898659716	0.99967121
Genetic Information Processing	Translation	Aminoacyl-tRNA biosynthesis	ko00970	42	44	0.681027158	0.99967121
Genetic Information Processing	Translation	mRNA surveillance pathway	ko03015	90	94	0.580939378	0.99967121
Genetic Information Processing	Translation	Ribosome biogenesis in eukaryotes	ko03008	72	76	0.741812665	0.99967121
Genetic Information Processing	Translation	Ribosome	ko03010	101	114	0.999392152	0.99967121
Genetic Information Processing	Translation	RNA transport	ko03013	178	187	0.663708795	0.99967121
Metabolism	Amino acid metabolism	Alanine, aspartate and glutamate metabolism	ko00250	47	48	0.356075072	0.99967121
Metabolism	Amino acid metabolism	Arginine and proline metabolism	ko00330	66	67	0.188445201	0.99967121
Metabolism	Amino acid metabolism	Arginine biosynthesis	ko00220	31	31	0.238795049	0.99967121
Metabolism	Amino acid metabolism	Cysteine and methionine metabolism	ko00270	52	52	0.090356236	0.99967121
Metabolism	Amino acid metabolism	Glycine, serine and threonine metabolism	ko00260	47	48	0.356075072	0.99967121
Metabolism	Amino acid metabolism	Histidine metabolism	ko00340	21	22	0.738746294	0.99967121
Metabolism	Amino acid metabolism	Lysine biosynthesis	ko00300	2	2	0.91182451	0.99967121
Metabolism	Amino acid metabolism	Lysine degradation	ko00310	72	77	0.866339593	0.99967121
Metabolism	Amino acid metabolism	Phenylalanine metabolism	ko00360	16	16	0.477684207	0.99967121
Metabolism	Amino acid metabolism	Phenylalanine, tyrosine and tryptophan biosynthesis	ko00400	6	6	0.758084829	0.99967121
Metabolism	Amino acid metabolism	Tryptophan metabolism	ko00380	48	49	0.344900725	0.99967121
Metabolism	Amino acid metabolism	Tyrosine metabolism	ko00350	47	48	0.356075072	0.99967121
Metabolism	Amino acid metabolism	Valine, leucine and isoleucine biosynthesis	ko00290	4	4	0.83141374	0.99967121
Metabolism	Amino acid metabolism	Valine, leucine and isoleucine degradation	ko00280	59	61	0.47659962	0.99967121
Metabolism	Biosynthesis of other secondary metabolites	Acarbose and validamycin biosynthesis	ko00525	1	1	0.954896489	0.99967121
Metabolism	Biosynthesis of other secondary metabolites	Aflatoxin biosynthesis	ko00254	2	2	0.91182451	0.99967121
Metabolism	Biosynthesis of other secondary metabolites	Betalain biosynthesis	ko00965	11	11	0.601791443	0.99967121
Metabolism	Biosynthesis of other secondary metabolites	Caffeine metabolism	ko00232	4	4	0.83141374	0.99967121
Metabolism	Biosynthesis of other secondary metabolites	Flavone and flavonol biosynthesis	ko00944	1	1	0.954896489	0.99967121
Metabolism	Biosynthesis of other secondary metabolites	Indole alkaloid biosynthesis	ko00901	1	1	0.954896489	0.99967121
Metabolism	Biosynthesis of other secondary metabolites	Isoquinoline alkaloid biosynthesis	ko00950	12	12	0.574629146	0.99967121
Metabolism	Biosynthesis of other secondary metabolites	Monobactam biosynthesis	ko00261	3	3	0.870692684	0.99967121
Metabolism	Biosynthesis of other secondary metabolites	Neomycin, kanamycin and gentamicin biosynthesis	ko00524	3	3	0.870692684	0.99967121
Metabolism	Biosynthesis of other secondary metabolites	Novobiocin biosynthesis	ko00401	1	1	0.954896489	0.99967121
Metabolism	Biosynthesis of other secondary metabolites	Penicillin and cephalosporin biosynthesis	ko00311	5	5	0.793904324	0.99967121
Metabolism	Biosynthesis of other secondary metabolites	Phenylpropanoid biosynthesis	ko00940	2	2	0.91182451	0.99967121
Metabolism	Biosynthesis of other secondary metabolites	Streptomycin biosynthesis	ko00521	10	10	0.630235748	0.99967121
Metabolism	Biosynthesis of other secondary metabolites	Tropane, piperidine and pyridine alkaloid biosynthesis	ko00960	5	5	0.793904324	0.99967121
Metabolism	Carbohydrate metabolism	Amino sugar and nucleotide sugar metabolism	ko00520	62	62	0.056854663	0.99967121
Metabolism	Carbohydrate metabolism	Ascorbate and aldarate metabolism	ko00053	17	17	0.456116578	0.99967121
Metabolism	Carbohydrate metabolism	Butanoate metabolism	ko00650	24	25	0.687886916	0.99967121
Metabolism	Carbohydrate metabolism	C5-Branched dibasic acid metabolism	ko00660	2	2	0.91182451	0.99967121
Metabolism	Carbohydrate metabolism	Citrate cycle (TCA cycle)	ko00020	40	40	0.157475014	0.99967121
Metabolism	Carbohydrate metabolism	Fructose and mannose metabolism	ko00051	44	45	0.391309988	0.99967121
Metabolism	Carbohydrate metabolism	Galactose metabolism	ko00052	35	37	0.767633772	0.99967121
Metabolism	Carbohydrate metabolism	Glycolysis / Gluconeogenesis	ko00010	68	68	0.043051318	0.99967121
Metabolism	Carbohydrate metabolism	Glyoxylate and dicarboxylate metabolism	ko00630	35	36	0.512471544	0.99967121
Metabolism	Carbohydrate metabolism	Inositol phosphate metabolism	ko00562	104	108	0.45922408	0.99967121
Metabolism	Carbohydrate metabolism	Pentose and glucuronate interconversions	ko00040	23	23	0.345666805	0.99967121
Metabolism	Carbohydrate metabolism	Pentose phosphate pathway	ko00030	29	30	0.605189533	0.99967121
Metabolism	Carbohydrate metabolism	Propanoate metabolism	ko00640	31	32	0.573353465	0.99967121
Metabolism	Carbohydrate metabolism	Pyruvate metabolism	ko00620	45	45	0.124943248	0.99967121
Metabolism	Carbohydrate metabolism	Starch and sucrose metabolism	ko00500	40	42	0.706019475	0.99967121
Metabolism	Energy metabolism	Carbon fixation in photosynthetic organisms	ko00710	30	30	0.250097321	0.99967121
Metabolism	Energy metabolism	Carbon fixation pathways in prokaryotes	ko00720	18	19	0.789518712	0.99967121
Metabolism	Energy metabolism	Methane metabolism	ko00680	33	33	0.217697713	0.99967121
Metabolism	Energy metabolism	Nitrogen metabolism	ko00910	22	22	0.362018454	0.99967121
Metabolism	Energy metabolism	Oxidative phosphorylation	ko00190	96	106	0.991741679	0.99967121
Metabolism	Energy metabolism	Sulfur metabolism	ko00920	10	10	0.630235748	0.99967121
Metabolism	Glycan biosynthesis and metabolism	Glycosaminoglycan biosynthesis - chondroitin sulfate / dermatan sulfate	ko00532	28	28	0.274329475	0.99967121
Metabolism	Glycan biosynthesis and metabolism	Glycosaminoglycan biosynthesis - heparan sulfate / heparin	ko00534	50	51	0.323394956	0.99967121
Metabolism	Glycan biosynthesis and metabolism	Glycosaminoglycan biosynthesis - keratan sulfate	ko00533	39	41	0.71847213	0.99967121
Metabolism	Glycan biosynthesis and metabolism	Glycosaminoglycan degradation	ko00531	25	26	0.671071764	0.99967121
Metabolism	Glycan biosynthesis and metabolism	Glycosphingolipid biosynthesis - ganglio series	ko00604	33	34	0.542417863	0.99967121
Metabolism	Glycan biosynthesis and metabolism	Glycosphingolipid biosynthesis - globo and isoglobo series	ko00603	26	26	0.300905801	0.99967121
Metabolism	Glycan biosynthesis and metabolism	Glycosphingolipid biosynthesis - lacto and neolacto series	ko00601	38	40	0.730875861	0.99967121
Metabolism	Glycan biosynthesis and metabolism	Glycosylphosphatidylinositol(GPI)-anchor biosynthesis	ko00563	22	22	0.362018454	0.99967121
Metabolism	Glycan biosynthesis and metabolism	Mannose type O-glycan biosyntheis	ko00515	29	31	0.837538381	0.99967121
Metabolism	Glycan biosynthesis and metabolism	Mucin type O-glycan biosynthesis	ko00512	55	55	0.078634766	0.99967121
Metabolism	Glycan biosynthesis and metabolism	N-Glycan biosynthesis	ko00510	61	67	0.969179716	0.99967121
Metabolism	Glycan biosynthesis and metabolism	Other glycan degradation	ko00511	24	24	0.330052712	0.99967121
Metabolism	Glycan biosynthesis and metabolism	Other types of O-glycan biosynthesis	ko00514	33	35	0.791591739	0.99967121
Metabolism	Glycan biosynthesis and metabolism	Various types of N-glycan biosynthesis	ko00513	54	60	0.982117197	0.99967121
Metabolism	Lipid metabolism	alpha-Linolenic acid metabolism	ko00592	24	24	0.330052712	0.99967121
Metabolism	Lipid metabolism	Arachidonic acid metabolism	ko00590	59	60	0.239862227	0.99967121
Metabolism	Lipid metabolism	Biosynthesis of unsaturated fatty acids	ko01040	28	28	0.274329475	0.99967121
Metabolism	Lipid metabolism	Cutin, suberine and wax biosynthesis	ko00073	2	2	0.91182451	0.99967121
Metabolism	Lipid metabolism	Ether lipid metabolism	ko00565	55	55	0.078634766	0.99967121
Metabolism	Lipid metabolism	Fatty acid biosynthesis	ko00061	18	19	0.789518712	0.99967121
Metabolism	Lipid metabolism	Fatty acid degradation	ko00071	49	51	0.594033655	0.99967121
Metabolism	Lipid metabolism	Fatty acid elongation	ko00062	37	38	0.483580713	0.99967121
Metabolism	Lipid metabolism	Glycerolipid metabolism	ko00561	65	67	0.412557894	0.99967121
Metabolism	Lipid metabolism	Glycerophospholipid metabolism	ko00564	121	125	0.329767521	0.99967121
Metabolism	Lipid metabolism	Linoleic acid metabolism	ko00591	23	23	0.345666805	0.99967121
Metabolism	Lipid metabolism	Primary bile acid biosynthesis	ko00120	17	21	0.997951294	0.99967121
Metabolism	Lipid metabolism	Sphingolipid metabolism	ko00600	66	68	0.402434697	0.99967121
Metabolism	Lipid metabolism	Steroid biosynthesis	ko00100	19	20	0.772668634	0.99967121
Metabolism	Lipid metabolism	Steroid hormone biosynthesis	ko00140	47	48	0.356075072	0.99967121
Metabolism	Lipid metabolism	Synthesis and degradation of ketone bodies	ko00072	9	9	0.660022477	0.99967121
Metabolism	Metabolism of cofactors and vitamins	Biotin metabolism	ko00780	3	3	0.870692684	0.99967121
Metabolism	Metabolism of cofactors and vitamins	Folate biosynthesis	ko00790	23	24	0.704790935	0.99967121
Metabolism	Metabolism of cofactors and vitamins	Lipoic acid metabolism	ko00785	3	3	0.870692684	0.99967121
Metabolism	Metabolism of cofactors and vitamins	Nicotinate and nicotinamide metabolism	ko00760	51	54	0.774303188	0.99967121
Metabolism	Metabolism of cofactors and vitamins	One carbon pool by folate	ko00670	21	21	0.379142446	0.99967121
Metabolism	Metabolism of cofactors and vitamins	Pantothenate and CoA biosynthesis	ko00770	18	19	0.789518712	0.99967121
Metabolism	Metabolism of cofactors and vitamins	Porphyrin and chlorophyll metabolism	ko00860	30	33	0.94036236	0.99967121
Metabolism	Metabolism of cofactors and vitamins	Retinol metabolism	ko00830	56	57	0.265392097	0.99967121
Metabolism	Metabolism of cofactors and vitamins	Riboflavin metabolism	ko00740	10	11	0.914678793	0.99967121
Metabolism	Metabolism of cofactors and vitamins	Thiamine metabolism	ko00730	19	19	0.415854879	0.99967121
Metabolism	Metabolism of cofactors and vitamins	Ubiquinone and other terpenoid-quinone biosynthesis	ko00130	13	13	0.548691155	0.99967121
Metabolism	Metabolism of cofactors and vitamins	Vitamin B6 metabolism	ko00750	12	13	0.885885045	0.99967121
Metabolism	Metabolism of other amino acids	beta-Alanine metabolism	ko00410	36	36	0.189490158	0.99967121
Metabolism	Metabolism of other amino acids	Cyanoamino acid metabolism	ko00460	12	12	0.574629146	0.99967121
Metabolism	Metabolism of other amino acids	D-Arginine and D-ornithine metabolism	ko00472	5	5	0.793904324	0.99967121
Metabolism	Metabolism of other amino acids	D-Glutamine and D-glutamate metabolism	ko00471	7	7	0.723879222	0.99967121
Metabolism	Metabolism of other amino acids	Glutathione metabolism	ko00480	58	60	0.487793603	0.99967121
Metabolism	Metabolism of other amino acids	Phosphonate and phosphinate metabolism	ko00440	10	10	0.630235748	0.99967121
Metabolism	Metabolism of other amino acids	Selenocompound metabolism	ko00450	15	15	0.500270133	0.99967121
Metabolism	Metabolism of other amino acids	Taurine and hypotaurine metabolism	ko00430	17	17	0.456116578	0.99967121
Metabolism	Metabolism of terpenoids and polyketides	Biosynthesis of ansamycins	ko01051	2	2	0.91182451	0.99967121
Metabolism	Metabolism of terpenoids and polyketides	Biosynthesis of vancomycin group antibiotics	ko01055	1	1	0.954896489	0.99967121
Metabolism	Metabolism of terpenoids and polyketides	Geraniol degradation	ko00281	5	5	0.793904324	0.99967121
Metabolism	Metabolism of terpenoids and polyketides	Insect hormone biosynthesis	ko00981	5	5	0.793904324	0.99967121
Metabolism	Metabolism of terpenoids and polyketides	Limonene and pinene degradation	ko00903	4	4	0.83141374	0.99967121
Metabolism	Metabolism of terpenoids and polyketides	Polyketide sugar unit biosynthesis	ko00523	1	1	0.954896489	0.99967121
Metabolism	Metabolism of terpenoids and polyketides	Sesquiterpenoid and triterpenoid biosynthesis	ko00909	3	3	0.870692684	0.99967121
Metabolism	Metabolism of terpenoids and polyketides	Terpenoid backbone biosynthesis	ko00900	22	22	0.362018454	0.99967121
Metabolism	Metabolism of terpenoids and polyketides	Zeatin biosynthesis	ko00908	1	1	0.954896489	0.99967121
Metabolism	Nucleotide metabolism	Purine metabolism	ko00230	236	251	0.896135398	0.99967121
Metabolism	Nucleotide metabolism	Pyrimidine metabolism	ko00240	123	132	0.924821528	0.99967121
Metabolism	Overview	2-Oxocarboxylic acid metabolism	ko01210	23	23	0.345666805	0.99967121
Metabolism	Overview	Biosynthesis of amino acids	ko01230	87	88	0.088201839	0.99967121
Metabolism	Overview	Carbon metabolism	ko01200	129	131	0.061228981	0.99967121
Metabolism	Overview	Degradation of aromatic compounds	ko01220	6	6	0.758084829	0.99967121
Metabolism	Overview	Fatty acid metabolism	ko01212	64	65	0.202035364	0.99967121
Metabolism	Xenobiotics biodegradation and metabolism	Aminobenzoate degradation	ko00627	10	10	0.630235748	0.99967121
Metabolism	Xenobiotics biodegradation and metabolism	Benzoate degradation	ko00362	3	4	0.988529517	0.99967121
Metabolism	Xenobiotics biodegradation and metabolism	Bisphenol degradation	ko00363	1	1	0.954896489	0.99967121
Metabolism	Xenobiotics biodegradation and metabolism	Caprolactam degradation	ko00930	7	7	0.723879222	0.99967121
Metabolism	Xenobiotics biodegradation and metabolism	Chloroalkane and chloroalkene degradation	ko00625	9	9	0.660022477	0.99967121
Metabolism	Xenobiotics biodegradation and metabolism	Chlorocyclohexane and chlorobenzene degradation	ko00361	1	1	0.954896489	0.99967121
Metabolism	Xenobiotics biodegradation and metabolism	Drug metabolism - cytochrome P450	ko00982	44	45	0.391309988	0.99967121
Metabolism	Xenobiotics biodegradation and metabolism	Drug metabolism - other enzymes	ko00983	39	41	0.71847213	0.99967121
Metabolism	Xenobiotics biodegradation and metabolism	Fluorobenzoate degradation	ko00364	1	1	0.954896489	0.99967121
Metabolism	Xenobiotics biodegradation and metabolism	Metabolism of xenobiotics by cytochrome P450	ko00980	43	44	0.403630249	0.99967121
Metabolism	Xenobiotics biodegradation and metabolism	Naphthalene degradation	ko00626	4	4	0.83141374	0.99967121
Metabolism	Xenobiotics biodegradation and metabolism	Nitrotoluene degradation	ko00633	2	2	0.91182451	0.99967121
Metabolism	Xenobiotics biodegradation and metabolism	Styrene degradation	ko00643	3	3	0.870692684	0.99967121
Metabolism	Xenobiotics biodegradation and metabolism	Toluene degradation	ko00623	1	1	0.954896489	0.99967121
Organismal Systems	Aging	Longevity regulating pathway - mammal	ko04211	149	162	0.985039323	0.99967121
Organismal Systems	Aging	Longevity regulating pathway - multiple species	ko04213	104	114	0.986134705	0.99967121
Organismal Systems	Aging	Longevity regulating pathway - worm	ko04212	106	111	0.614852265	0.99967121
Organismal Systems	Circulatory system	Adrenergic signaling in cardiomyocytes	ko04261	234	247	0.773722532	0.99967121
Organismal Systems	Circulatory system	Cardiac muscle contraction	ko04260	101	109	0.942288066	0.99967121
Organismal Systems	Circulatory system	Vascular smooth muscle contraction	ko04270	194	205	0.783922243	0.99967121
Organismal Systems	Development	Axon guidance	ko04360	334	345	0.141504893	0.99967121
Organismal Systems	Development	Dorso-ventral axis formation	ko04320	35	36	0.512471544	0.99967121
Organismal Systems	Development	Osteoclast differentiation	ko04380	161	172	0.910858291	0.99967121
Organismal Systems	Digestive system	Bile secretion	ko04976	108	114	0.744716499	0.99967121
Organismal Systems	Digestive system	Carbohydrate digestion and absorption	ko04973	58	59	0.248126606	0.99967121
Organismal Systems	Digestive system	Fat digestion and absorption	ko04975	42	46	0.944938624	0.99967121
Organismal Systems	Digestive system	Gastric acid secretion	ko04971	125	129	0.303068549	0.99967121
Organismal Systems	Digestive system	Mineral absorption	ko04978	60	61	0.23183723	0.99967121
Organismal Systems	Digestive system	Pancreatic secretion	ko04972	154	162	0.691063434	0.99967121
Organismal Systems	Digestive system	Protein digestion and absorption	ko04974	151	157	0.433191602	0.99967121
Organismal Systems	Digestive system	Salivary secretion	ko04970	132	138	0.5693855	0.99967121
Organismal Systems	Digestive system	Vitamin digestion and absorption	ko04977	31	35	0.980539689	0.99967121
Organismal Systems	Endocrine system	Adipocytokine signaling pathway	ko04920	108	112	0.42661133	0.99967121
Organismal Systems	Endocrine system	Aldosterone synthesis and secretion	ko04925	139	145	0.517905034	0.99967121
Organismal Systems	Endocrine system	Estrogen signaling pathway	ko04915	154	160	0.413007666	0.99967121
Organismal Systems	Endocrine system	Glucagon signaling pathway	ko04922	147	152	0.312594249	0.99967121
Organismal Systems	Endocrine system	GnRH signaling pathway	ko04912	143	149	0.489056093	0.99967121
Organismal Systems	Endocrine system	Insulin secretion	ko04911	146	152	0.467789778	0.99967121
Organismal Systems	Endocrine system	Insulin signaling pathway	ko04910	198	208	0.662272079	0.99967121
Organismal Systems	Endocrine system	Melanogenesis	ko04916	161	170	0.761524886	0.99967121
Organismal Systems	Endocrine system	Ovarian Steroidogenesis	ko04913	76	80	0.706864654	0.99967121
Organismal Systems	Endocrine system	Oxytocin signaling pathway	ko04921	256	266	0.340814773	0.99967121
Organismal Systems	Endocrine system	PPAR signaling pathway	ko03320	83	95	0.999671209	0.99967121
Organismal Systems	Endocrine system	Progesterone-mediated oocyte maturation	ko04914	115	123	0.896049712	0.99967121
Organismal Systems	Endocrine system	Prolactin signaling pathway	ko04917	113	117	0.387617461	0.99967121
Organismal Systems	Endocrine system	Regulation of lipolysis in adipocyte	ko04923	104	113	0.968521172	0.99967121
Organismal Systems	Endocrine system	Renin-angiotensin system	ko04614	21	23	0.917157665	0.99967121
Organismal Systems	Endocrine system	Renin secretion	ko04924	120	124	0.336678043	0.99967121
Organismal Systems	Endocrine system	Thyroid hormone signaling pathway	ko04919	184	191	0.364889404	0.99967121
Organismal Systems	Endocrine system	Thyroid hormone synthesis	ko04918	112	115	0.232167419	0.99967121
Organismal Systems	Environmental adaptation	Circadian entrainment	ko04713	167	178	0.892298077	0.99967121
Organismal Systems	Environmental adaptation	Circadian rhythm - fly	ko04711	18	18	0.435521397	0.99967121
Organismal Systems	Environmental adaptation	Circadian rhythm	ko04710	49	53	0.910341075	0.99967121
Organismal Systems	Environmental adaptation	Circadian rhythm - plant	ko04712	7	7	0.723879222	0.99967121
Organismal Systems	Environmental adaptation	Plant-pathogen interaction	ko04626	13	13	0.548691155	0.99967121
Organismal Systems	Excretory system	Aldosterone-regulated sodium reabsorption	ko04960	59	62	0.69394824	0.99967121
Organismal Systems	Excretory system	Collecting duct acid secretion	ko04966	26	28	0.869663929	0.99967121
Organismal Systems	Excretory system	Endocrine and other factor-regulated calcium reabsorption	ko04961	73	74	0.147095232	0.99967121
Organismal Systems	Excretory system	Proximal tubule bicarbonate reclamation	ko04964	48	48	0.108742022	0.99967121
Organismal Systems	Excretory system	Vasopressin-regulated water reabsorption	ko04962	62	67	0.91898851	0.99967121
Organismal Systems	Immune system	Antigen processing and presentation	ko04612	89	91	0.215626756	0.99967121
Organismal Systems	Immune system	B cell receptor signaling pathway	ko04662	119	123	0.343681811	0.99967121
Organismal Systems	Immune system	Chemokine signaling pathway	ko04062	225	240	0.922854148	0.99967121
Organismal Systems	Immune system	Complement and coagulation cascades	ko04610	133	136	0.13252874	0.99967121
Organismal Systems	Immune system	Cytosolic DNA-sensing pathway	ko04623	48	50	0.606320415	0.99967121
Organismal Systems	Immune system	Fc epsilon RI signaling pathway	ko04664	96	101	0.695528834	0.99967121
Organismal Systems	Immune system	Fc gamma R-mediated phagocytosis	ko04666	134	142	0.807994962	0.99967121
Organismal Systems	Immune system	Hematopoietic cell lineage	ko04640	108	114	0.744716499	0.99967121
Organismal Systems	Immune system	IL-17 signaling pathway	ko04657	90	93	0.390617269	0.99967121
Organismal Systems	Immune system	Intestinal immune network for IgA production	ko04672	49	52	0.793497091	0.99967121
Organismal Systems	Immune system	Leukocyte transendothelial migration	ko04670	182	194	0.899573691	0.99967121
Organismal Systems	Immune system	Natural killer cell mediated cytotoxicity	ko04650	132	139	0.709114394	0.99967121
Organismal Systems	Immune system	NOD-like receptor signaling pathway	ko04621	179	187	0.530437446	0.99967121
Organismal Systems	Immune system	Platelet activation	ko04611	199	210	0.759965371	0.99967121
Organismal Systems	Immune system	RIG-I-like receptor signaling pathway	ko04622	66	70	0.792045439	0.99967121
Organismal Systems	Immune system	T cell receptor signaling pathway	ko04660	143	145	0.038005885	0.99967121
Organismal Systems	Immune system	Th17 cell differentiation	ko04659	142	150	0.763544576	0.99967121
Organismal Systems	Immune system	Th1 and Th2 cell differentiation	ko04658	118	123	0.518251449	0.99967121
Organismal Systems	Immune system	Toll and Imd signaling pathway	ko04624	51	53	0.569693376	0.99967121
Organismal Systems	Immune system	Toll-like receptor signaling pathway	ko04620	103	108	0.639221043	0.99967121
Organismal Systems	Nervous system	Cholinergic synapse	ko04725	188	195	0.341948059	0.99967121
Organismal Systems	Nervous system	Dopaminergic synapse	ko04728	208	217	0.481777541	0.99967121
Organismal Systems	Nervous system	GABAergic synapse	ko04727	125	132	0.754346946	0.99967121
Organismal Systems	Nervous system	Glutamatergic synapse	ko04724	197	211	0.944891316	0.99967121
Organismal Systems	Nervous system	Long-term depression	ko04730	109	111	0.117468214	0.99967121
Organismal Systems	Nervous system	Long-term potentiation	ko04720	115	118	0.21503993	0.99967121
Organismal Systems	Nervous system	Neurotrophin signaling pathway	ko04722	184	194	0.739509766	0.99967121
Organismal Systems	Nervous system	Retrograde endocannabinoid signaling	ko04723	178	191	0.949223551	0.99967121
Organismal Systems	Nervous system	Serotonergic synapse	ko04726	153	157	0.158119852	0.99967121
Organismal Systems	Nervous system	Synaptic vesicle cycle	ko04721	92	97	0.726964783	0.99967121
Organismal Systems	Sensory system	Inflammatory mediator regulation of TRP channels	ko04750	154	166	0.962366371	0.99967121
Organismal Systems	Sensory system	Olfactory transduction	ko04740	142	152	0.917262296	0.99967121
Organismal Systems	Sensory system	Phototransduction - fly	ko04745	44	44	0.130862509	0.99967121
Organismal Systems	Sensory system	Phototransduction	ko04744	44	48	0.936002257	0.99967121
Organismal Systems	Sensory system	Taste transduction	ko04742	85	88	0.434584135	0.99967121
