# Supplementary material for: Identification of microRNAs in Silver Carp (Hypophthalmichthys molitrix) Response to Hypoxia Stress
Source: Animals (Basel). 2021 Oct 9;11(10):2917. doi: 10.3390/ani11102917 (PMC8696637; doi:10.3390/ani11102917)
Supplement: Supplementary file 1 [file animals-11-02917-s001.zip › Table S3.xls]

Table S3: KEGG enrichment pathway of DEMs target genes( T1VS T3 )
Pathway Hierarchy1	Pathway Hierarchy2	KEGG Pathway	Pathway ID	Gene Number	Background number	P-Value	Q-Value
Cellular Processes	Transport and catabolism	Peroxisome	ko04146	95	99	0.001621017	0.479821
Cellular Processes	Cellular community - eukaryotes	Gap junction	ko04540	147	160	0.023438382	0.4963339
Cellular Processes	Transport and catabolism	Autophagy - animal	ko04140	185	203	0.02682886	0.4963339
Genetic Information Processing	Folding, sorting and degradation	SNARE interactions in vesicular transport	ko04130	41	42	0.016687487	0.4963339
Genetic Information Processing	Transcription	Basal transcription factors	ko03022	40	41	0.018909294	0.4963339
Metabolism	Amino acid metabolism	Valine, leucine and isoleucine degradation	ko00280	59	61	0.007651524	0.4963339
Metabolism	Carbohydrate metabolism	Amino sugar and nucleotide sugar metabolism	ko00520	59	62	0.02421733	0.4963339
Metabolism	Carbohydrate metabolism	Butanoate metabolism	ko00650	25	25	0.026214902	0.4963339
Metabolism	Lipid metabolism	Ether lipid metabolism	ko00565	53	55	0.015255007	0.4963339
Metabolism	Lipid metabolism	Glycerolipid metabolism	ko00561	64	67	0.014404978	0.4963339
Organismal Systems	Endocrine system	Aldosterone synthesis and secretion	ko04925	135	145	0.008651834	0.4963339
Organismal Systems	Endocrine system	Estrogen signaling pathway	ko04915	147	160	0.023438382	0.4963339
Organismal Systems	Endocrine system	Glucagon signaling pathway	ko04922	140	152	0.021507437	0.4963339
Organismal Systems	Endocrine system	GnRH signaling pathway	ko04912	137	149	0.026512024	0.4963339
Organismal Systems	Endocrine system	Thyroid hormone synthesis	ko04918	108	115	0.008586609	0.4963339
Organismal Systems	Nervous system	Cholinergic synapse	ko04725	178	195	0.025385007	0.4963339
Organismal Systems	Immune system	Platelet activation	ko04611	191	210	0.029909748	0.5207815
Cellular Processes	Transport and catabolism	Lysosome	ko04142	149	163	0.03497162	0.5463734
Metabolism	Metabolism of other amino acids	beta-Alanine metabolism	ko00410	35	36	0.035071267	0.5463734
Metabolism	Energy metabolism	Nitrogen metabolism	ko00910	22	22	0.040594619	0.5721908
Metabolism	Metabolism of terpenoids and polyketides	Terpenoid backbone biosynthesis	ko00900	22	22	0.040594619	0.5721908
Organismal Systems	Endocrine system	Regulation of lipolysis in adipocyte	ko04923	104	113	0.047698329	0.6417593
Cellular Processes	Transport and catabolism	Autophagy - other eukaryotes	ko04136	38	40	0.077996117	0.6592209
Cellular Processes	Transport and catabolism	Autophagy - yeast	ko04138	89	97	0.077507629	0.6592209
Environmental Information Processing	Membrane transport	ABC transporters	ko02010	57	61	0.070486593	0.6592209
Environmental Information Processing	Signaling molecules and interaction	ECM-receptor interaction	ko04512	105	115	0.076853787	0.6592209
Environmental Information Processing	Signal transduction	cGMP - PKG signaling pathway	ko04022	264	295	0.069685814	0.6592209
Genetic Information Processing	Replication and repair	Fanconi anemia pathway	ko03460	50	53	0.059205266	0.6592209
Metabolism	Amino acid metabolism	Tryptophan metabolism	ko00380	46	49	0.086327476	0.6592209
Metabolism	Carbohydrate metabolism	Citrate cycle (TCA cycle)	ko00020	38	40	0.077996117	0.6592209
Metabolism	Carbohydrate metabolism	Glycolysis / Gluconeogenesis	ko00010	63	68	0.086856811	0.6592209
Metabolism	Lipid metabolism	Arachidonic acid metabolism	ko00590	56	60	0.076893414	0.6592209
Metabolism	Overview	Carbon metabolism	ko01200	119	131	0.084569788	0.6592209
Metabolism	Xenobiotics biodegradation and metabolism	Drug metabolism - other enzymes	ko00983	39	41	0.070320463	0.6592209
Organismal Systems	Digestive system	Salivary secretion	ko04970	126	138	0.054974176	0.6592209
Organismal Systems	Endocrine system	Oxytocin signaling pathway	ko04921	239	266	0.05761648	0.6592209
Organismal Systems	Endocrine system	Renin secretion	ko04924	113	124	0.076032392	0.6592209
Organismal Systems	Nervous system	Dopaminergic synapse	ko04728	195	217	0.080521821	0.6592209
Organismal Systems	Nervous system	Long-term potentiation	ko04720	108	118	0.063148794	0.6592209
Metabolism	Amino acid metabolism	Alanine, aspartate and glutamate metabolism	ko00250	45	48	0.094651478	0.6833375
Organismal Systems	Endocrine system	Adipocytokine signaling pathway	ko04920	102	112	0.093010988	0.6833375
Organismal Systems	Endocrine system	Melanogenesis	ko04916	153	170	0.103268849	0.7277995
Environmental Information Processing	Signal transduction	TNF signaling pathway	ko04668	130	144	0.107061466	0.7369813
Organismal Systems	Excretory system	Endocrine and other factor-regulated calcium reabsorption	ko04961	68	74	0.110449932	0.7430268
Environmental Information Processing	Signal transduction	Phosphatidylinositol signaling system	ko04070	128	142	0.119116704	0.7696649
Metabolism	Lipid metabolism	Glycerophospholipid metabolism	ko00564	113	125	0.119610093	0.7696649
Metabolism	Carbohydrate metabolism	Pyruvate metabolism	ko00620	42	45	0.124030379	0.7811275
Cellular Processes	Cell growth and death	Apoptosis	ko04210	202	227	0.152220499	0.8659655
Cellular Processes	Cellular community - eukaryotes	Signaling pathways regulating pluripotency of stem cells	ko04550	201	227	0.205415476	0.8659655
Environmental Information Processing	Signal transduction	Apelin signaling pathway	ko04371	187	211	0.206508187	0.8659655
Environmental Information Processing	Signal transduction	Hippo signaling pathway - multiple species	ko04392	39	42	0.160995874	0.8659655
Environmental Information Processing	Signal transduction	Notch signaling pathway	ko04330	68	75	0.186140327	0.8659655
Environmental Information Processing	Signal transduction	Sphingolipid signaling pathway	ko04071	183	206	0.184604748	0.8659655
Genetic Information Processing	Replication and repair	Nucleotide excision repair	ko03420	39	42	0.160995874	0.8659655
Metabolism	Amino acid metabolism	Arginine biosynthesis	ko00220	29	31	0.189342911	0.8659655
Metabolism	Amino acid metabolism	Histidine metabolism	ko00340	21	22	0.180724032	0.8659655
Metabolism	Biosynthesis of other secondary metabolites	Betalain biosynthesis	ko00965	11	11	0.201605211	0.8659655
Metabolism	Carbohydrate metabolism	Propanoate metabolism	ko00640	30	32	0.172365529	0.8659655
Metabolism	Carbohydrate metabolism	Starch and sucrose metabolism	ko00500	39	42	0.160995874	0.8659655
Metabolism	Energy metabolism	Carbon fixation in photosynthetic organisms	ko00710	28	30	0.207714689	0.8659655
Metabolism	Lipid metabolism	alpha-Linolenic acid metabolism	ko00592	23	24	0.144557498	0.8659655
Metabolism	Lipid metabolism	Sphingolipid metabolism	ko00600	62	68	0.1682219	0.8659655
Metabolism	Lipid metabolism	Steroid hormone biosynthesis	ko00140	44	48	0.202987165	0.8659655
Metabolism	Metabolism of other amino acids	Cyanoamino acid metabolism	ko00460	12	12	0.174280229	0.8659655
Organismal Systems	Digestive system	Carbohydrate digestion and absorption	ko04973	54	59	0.171851981	0.8659655
Organismal Systems	Digestive system	Gastric acid secretion	ko04971	116	129	0.151625841	0.8659655
Organismal Systems	Endocrine system	Insulin secretion	ko04911	136	152	0.165266807	0.8659655
Organismal Systems	Endocrine system	Progesterone-mediated oocyte maturation	ko04914	110	123	0.204274492	0.8659655
Organismal Systems	Environmental adaptation	Plant-pathogen interaction	ko04626	13	13	0.150657261	0.8659655
Organismal Systems	Excretory system	Proximal tubule bicarbonate reclamation	ko04964	44	48	0.202987165	0.8659655
Organismal Systems	Immune system	NOD-like receptor signaling pathway	ko04621	166	187	0.207589342	0.8659655
Environmental Information Processing	Signal transduction	Jak-STAT signaling pathway	ko04630	157	177	0.224696978	0.8703162
Environmental Information Processing	Signal transduction	MAPK signaling pathway	ko04010	359	409	0.23926575	0.8703162
Environmental Information Processing	Signal transduction	Phospholipase D signaling pathway	ko04072	229	260	0.252318345	0.8703162
Environmental Information Processing	Signal transduction	PI3K-Akt signaling pathway	ko04151	437	498	0.21582897	0.8703162
Genetic Information Processing	Folding, sorting and degradation	Proteasome	ko03050	51	56	0.211965709	0.8703162
Genetic Information Processing	Folding, sorting and degradation	Sulfur relay system	ko04122	9	9	0.269771305	0.8703162
Genetic Information Processing	Translation	RNA transport	ko03013	165	187	0.277103269	0.8703162
Metabolism	Amino acid metabolism	Cysteine and methionine metabolism	ko00270	47	52	0.276039128	0.8703162
Metabolism	Biosynthesis of other secondary metabolites	Streptomycin biosynthesis	ko00521	10	10	0.233212038	0.8703162
Metabolism	Glycan biosynthesis and metabolism	Glycosaminoglycan biosynthesis - chondroitin sulfate / dermatan sulfate	ko00532	26	28	0.248910842	0.8703162
Metabolism	Lipid metabolism	Synthesis and degradation of ketone bodies	ko00072	9	9	0.269771305	0.8703162
Metabolism	Metabolism of cofactors and vitamins	Pantothenate and CoA biosynthesis	ko00770	18	19	0.250201537	0.8703162
Metabolism	Metabolism of other amino acids	Glutathione metabolism	ko00480	54	60	0.279324443	0.8703162
Metabolism	Metabolism of other amino acids	Phosphonate and phosphinate metabolism	ko00440	10	10	0.233212038	0.8703162
Organismal Systems	Circulatory system	Vascular smooth muscle contraction	ko04270	181	205	0.255484708	0.8703162
Organismal Systems	Digestive system	Mineral absorption	ko04978	55	61	0.263134449	0.8703162
Organismal Systems	Endocrine system	Ovarian Steroidogenesis	ko04913	72	80	0.22714468	0.8703162
Organismal Systems	Environmental adaptation	Circadian rhythm - fly	ko04711	17	18	0.278028191	0.8703162
Organismal Systems	Immune system	Complement and coagulation cascades	ko04610	121	136	0.235486362	0.8703162
Organismal Systems	Immune system	T cell receptor signaling pathway	ko04660	129	145	0.225657137	0.8703162
Organismal Systems	Nervous system	GABAergic synapse	ko04727	117	132	0.278374534	0.8703162
Organismal Systems	Nervous system	Serotonergic synapse	ko04726	139	157	0.263888551	0.8703162
Organismal Systems	Sensory system	Inflammatory mediator regulation of TRP channels	ko04750	147	166	0.252888808	0.8703162
Organismal Systems	Sensory system	Phototransduction - fly	ko04745	40	44	0.270815741	0.8703162
Environmental Information Processing	Signal transduction	cAMP signaling pathway	ko04024	332	379	0.284123409	0.8760472
Cellular Processes	Cellular community - eukaryotes	Focal adhesion	ko04510	283	323	0.301630634	0.8778307
Environmental Information Processing	Signal transduction	Two-component system	ko02020	16	17	0.30842701	0.8778307
Metabolism	Amino acid metabolism	Arginine and proline metabolism	ko00330	60	67	0.297223968	0.8778307
Metabolism	Carbohydrate metabolism	Ascorbate and aldarate metabolism	ko00053	16	17	0.30842701	0.8778307
Metabolism	Glycan biosynthesis and metabolism	Glycosphingolipid biosynthesis - globo and isoglobo series	ko00603	24	26	0.296429263	0.8778307
Metabolism	Metabolism of other amino acids	Taurine and hypotaurine metabolism	ko00430	16	17	0.30842701	0.8778307
Organismal Systems	Aging	Longevity regulating pathway - mammal	ko04211	143	162	0.293129353	0.8778307
Organismal Systems	Endocrine system	Insulin signaling pathway	ko04910	183	208	0.298856315	0.8778307
Cellular Processes	Cellular community - prokaryotes	Quorum sensing	ko02024	14	15	0.377406456	0.890867
Environmental Information Processing	Signal transduction	mTOR signaling pathway	ko04150	201	230	0.382199327	0.890867
Environmental Information Processing	Signal transduction	VEGF signaling pathway	ko04370	92	104	0.334433666	0.890867
Genetic Information Processing	Replication and repair	Base excision repair	ko03410	42	47	0.373537625	0.890867
Genetic Information Processing	Replication and repair	DNA replication	ko03030	36	40	0.353667682	0.890867
Genetic Information Processing	Replication and repair	Homologous recombination	ko03440	36	40	0.353667682	0.890867
Genetic Information Processing	Replication and repair	Mismatch repair	ko03430	21	23	0.380194659	0.890867
Metabolism	Amino acid metabolism	Glycine, serine and threonine metabolism	ko00260	43	48	0.352534304	0.890867
Metabolism	Amino acid metabolism	Tyrosine metabolism	ko00350	43	48	0.352534304	0.890867
Metabolism	Carbohydrate metabolism	Pentose and glucuronate interconversions	ko00040	21	23	0.380194659	0.890867
Metabolism	Energy metabolism	Methane metabolism	ko00680	30	33	0.328914721	0.890867
Metabolism	Glycan biosynthesis and metabolism	Other glycan degradation	ko00511	22	24	0.350589471	0.890867
Metabolism	Lipid metabolism	Linoleic acid metabolism	ko00591	21	23	0.380194659	0.890867
Metabolism	Metabolism of cofactors and vitamins	Porphyrin and chlorophyll metabolism	ko00860	30	33	0.328914721	0.890867
Metabolism	Metabolism of cofactors and vitamins	Retinol metabolism	ko00830	51	57	0.33185737	0.890867
Metabolism	Metabolism of other amino acids	D-Glutamine and D-glutamate metabolism	ko00471	7	7	0.360970798	0.890867
Metabolism	Overview	2-Oxocarboxylic acid metabolism	ko01210	21	23	0.380194659	0.890867
Metabolism	Overview	Biosynthesis of amino acids	ko01230	78	88	0.340206734	0.890867
Metabolism	Xenobiotics biodegradation and metabolism	Caprolactam degradation	ko00930	7	7	0.360970798	0.890867
Organismal Systems	Environmental adaptation	Circadian rhythm - plant	ko04712	7	7	0.360970798	0.890867
Organismal Systems	Immune system	IL-17 signaling pathway	ko04657	82	93	0.382230085	0.890867
Organismal Systems	Nervous system	Long-term depression	ko04730	98	111	0.345000956	0.890867
Organismal Systems	Nervous system	Neurotrophin signaling pathway	ko04722	170	194	0.362070405	0.890867
Organismal Systems	Immune system	Toll-like receptor signaling pathway	ko04620	95	108	0.387077195	0.895116
Organismal Systems	Endocrine system	Thyroid hormone signaling pathway	ko04919	167	191	0.394417862	0.9050208
Cellular Processes	Cell growth and death	Meiosis - yeast	ko04113	61	69	0.398229614	0.9067382
Cellular Processes	Cell growth and death	Apoptosis - multiple species	ko04215	40	45	0.417629252	0.9156908
Environmental Information Processing	Signal transduction	Hedgehog signaling pathway	ko04340	60	68	0.416557929	0.9156908
Metabolism	Glycan biosynthesis and metabolism	Glycosylphosphatidylinositol(GPI)-anchor biosynthesis	ko00563	20	22	0.411460352	0.9156908
Organismal Systems	Environmental adaptation	Circadian rhythm	ko04710	47	53	0.410648318	0.9156908
Organismal Systems	Immune system	Toll and Imd signaling pathway	ko04624	47	53	0.410648318	0.9156908
Genetic Information Processing	Translation	Aminoacyl-tRNA biosynthesis	ko00970	39	44	0.440641052	0.9590423
Environmental Information Processing	Signal transduction	AMPK signaling pathway	ko04152	168	193	0.455974847	0.9678266
Metabolism	Metabolism of cofactors and vitamins	Ubiquinone and other terpenoid-quinone biosynthesis	ko00130	12	13	0.457755845	0.9678266
Metabolism	Metabolism of cofactors and vitamins	Vitamin B6 metabolism	ko00750	12	13	0.457755845	0.9678266
Organismal Systems	Development	Dorso-ventral axis formation	ko04320	32	36	0.4508497	0.9678266
Cellular Processes	Cell growth and death	Apoptosis - fly	ko04214	69	80	0.600726359	0.9738908
Cellular Processes	Cell growth and death	Cell cycle - Caulobacter	ko04112	4	4	0.558667491	0.9738908
Cellular Processes	Cell growth and death	Cell cycle - yeast	ko04111	72	85	0.743659701	0.9738908
Cellular Processes	Cell growth and death	Ferroptosis	ko04216	50	59	0.72768515	0.9738908
Cellular Processes	Cell growth and death	Necroptosis	ko04217	206	241	0.711599849	0.9738908
Cellular Processes	Cell growth and death	Oocyte meiosis	ko04114	125	145	0.593937681	0.9738908
Cellular Processes	Cell growth and death	p53 signaling pathway	ko04115	74	88	0.793949278	0.9738908
Cellular Processes	Cell motility	Regulation of actin cytoskeleton	ko04810	287	336	0.743581104	0.9738908
Cellular Processes	Cellular community - eukaryotes	Tight junction	ko04530	237	279	0.799143627	0.9738908
Cellular Processes	Cellular community - prokaryotes	Biofilm formation - Escherichia coli	ko02026	4	4	0.558667491	0.9738908
Cellular Processes	Transport and catabolism	Endocytosis	ko04144	349	412	0.868605295	0.9738908
Cellular Processes	Transport and catabolism	Mitophagy - animal	ko04137	75	88	0.699206228	0.9738908
Cellular Processes	Transport and catabolism	Mitophagy - yeast	ko04139	38	44	0.613649628	0.9738908
Cellular Processes	Transport and catabolism	Phagosome	ko04145	184	218	0.839574102	0.9738908
Environmental Information Processing	Membrane transport	Bacterial secretion system	ko03070	2	2	0.747455828	0.9738908
Environmental Information Processing	Signal transduction	Calcium signaling pathway	ko04020	288	334	0.587889883	0.9738908
Environmental Information Processing	Signal transduction	ErbB signaling pathway	ko04012	118	137	0.604515577	0.9738908
Environmental Information Processing	Signal transduction	FoxO signaling pathway	ko04068	186	215	0.539804244	0.9738908
Environmental Information Processing	Signal transduction	Hedgehog signaling pathway - fly	ko04341	36	43	0.780134785	0.9738908
Environmental Information Processing	Signal transduction	HIF-1 signaling pathway	ko04066	129	154	0.863159241	0.9738908
Environmental Information Processing	Signal transduction	Hippo signaling pathway -fly	ko04391	100	118	0.757236991	0.9738908
Environmental Information Processing	Signal transduction	Hippo signaling pathway	ko04390	223	264	0.851064607	0.9738908
Environmental Information Processing	Signal transduction	MAPK signaling pathway - fly	ko04013	111	131	0.764990244	0.9738908
Environmental Information Processing	Signal transduction	MAPK signaling pathway - plant	ko04016	14	17	0.810077737	0.9738908
Environmental Information Processing	Signal transduction	NF-kappa B signaling pathway	ko04064	96	113	0.734517284	0.9738908
Environmental Information Processing	Signal transduction	Rap1 signaling pathway	ko04015	327	378	0.525422236	0.9738908
Environmental Information Processing	Signal transduction	Ras signaling pathway	ko04014	283	328	0.576824145	0.9738908
Environmental Information Processing	Signal transduction	TGF-beta signaling pathway	ko04350	119	137	0.506498644	0.9738908
Environmental Information Processing	Signal transduction	Wnt signaling pathway	ko04310	194	228	0.763417612	0.9738908
Genetic Information Processing	Folding, sorting and degradation	Protein export	ko03060	18	21	0.685167214	0.9738908
Genetic Information Processing	Folding, sorting and degradation	Protein processing in endoplasmic reticulum	ko04141	195	225	0.511303738	0.9738908
Genetic Information Processing	Folding, sorting and degradation	Ubiquitin mediated proteolysis	ko04120	133	154	0.571228626	0.9738908
Genetic Information Processing	Replication and repair	Non-homologous end-joining	ko03450	14	16	0.628608094	0.9738908
Genetic Information Processing	Transcription	RNA polymerase	ko03020	27	33	0.849877937	0.9738908
Genetic Information Processing	Translation	mRNA surveillance pathway	ko03015	81	94	0.605114545	0.9738908
Genetic Information Processing	Translation	Ribosome biogenesis in eukaryotes	ko03008	66	76	0.543779388	0.9738908
Metabolism	Amino acid metabolism	Lysine biosynthesis	ko00300	2	2	0.747455828	0.9738908
Metabolism	Amino acid metabolism	Lysine degradation	ko00310	66	77	0.652605778	0.9738908
Metabolism	Amino acid metabolism	Phenylalanine metabolism	ko00360	14	16	0.628608094	0.9738908
Metabolism	Amino acid metabolism	Phenylalanine, tyrosine and tryptophan biosynthesis	ko00400	5	6	0.810163924	0.9738908
Metabolism	Amino acid metabolism	Valine, leucine and isoleucine biosynthesis	ko00290	4	4	0.558667491	0.9738908
Metabolism	Biosynthesis of other secondary metabolites	Acarbose and validamycin biosynthesis	ko00525	1	1	0.864559673	0.9738908
Metabolism	Biosynthesis of other secondary metabolites	Caffeine metabolism	ko00232	4	4	0.558667491	0.9738908
Metabolism	Biosynthesis of other secondary metabolites	Flavone and flavonol biosynthesis	ko00944	1	1	0.864559673	0.9738908
Metabolism	Biosynthesis of other secondary metabolites	Indole alkaloid biosynthesis	ko00901	1	1	0.864559673	0.9738908
Metabolism	Biosynthesis of other secondary metabolites	Isoquinoline alkaloid biosynthesis	ko00950	11	12	0.502180015	0.9738908
Metabolism	Biosynthesis of other secondary metabolites	Neomycin, kanamycin and gentamicin biosynthesis	ko00524	3	3	0.646207025	0.9738908
Metabolism	Biosynthesis of other secondary metabolites	Penicillin and cephalosporin biosynthesis	ko00311	5	5	0.482981736	0.9738908
Metabolism	Biosynthesis of other secondary metabolites	Phenylpropanoid biosynthesis	ko00940	2	2	0.747455828	0.9738908
Metabolism	Biosynthesis of other secondary metabolites	Tropane, piperidine and pyridine alkaloid biosynthesis	ko00960	4	5	0.86141051	0.9738908
Metabolism	Carbohydrate metabolism	Fructose and mannose metabolism	ko00051	37	45	0.852876796	0.9738908
Metabolism	Carbohydrate metabolism	Glyoxylate and dicarboxylate metabolism	ko00630	31	36	0.639750255	0.9738908
Metabolism	Carbohydrate metabolism	Inositol phosphate metabolism	ko00562	93	108	0.609428749	0.9738908
Metabolism	Carbohydrate metabolism	Pentose phosphate pathway	ko00030	26	30	0.615912282	0.9738908
Metabolism	Energy metabolism	Sulfur metabolism	ko00920	8	10	0.856564841	0.9738908
Metabolism	Glycan biosynthesis and metabolism	Glycosaminoglycan biosynthesis - keratan sulfate	ko00533	35	41	0.683436785	0.9738908
Metabolism	Glycan biosynthesis and metabolism	Glycosaminoglycan degradation	ko00531	22	26	0.728710891	0.9738908
Metabolism	Glycan biosynthesis and metabolism	Glycosphingolipid biosynthesis - ganglio series	ko00604	29	34	0.690487336	0.9738908
Metabolism	Glycan biosynthesis and metabolism	Mucin type O-glycan biosynthesis	ko00512	48	55	0.527269205	0.9738908
Metabolism	Glycan biosynthesis and metabolism	N-Glycan biosynthesis	ko00510	57	67	0.705974556	0.9738908
Metabolism	Glycan biosynthesis and metabolism	Other types of O-glycan biosynthesis	ko00514	30	35	0.665229281	0.9738908
Metabolism	Lipid metabolism	Biosynthesis of unsaturated fatty acids	ko01040	23	28	0.830502217	0.9738908
Metabolism	Lipid metabolism	Cutin, suberine and wax biosynthesis	ko00073	2	2	0.747455828	0.9738908
Metabolism	Lipid metabolism	Fatty acid degradation	ko00071	44	51	0.61386784	0.9738908
Metabolism	Lipid metabolism	Fatty acid elongation	ko00062	33	38	0.588590925	0.9738908
Metabolism	Lipid metabolism	Steroid biosynthesis	ko00100	17	20	0.717500368	0.9738908
Metabolism	Metabolism of cofactors and vitamins	Folate biosynthesis	ko00790	21	24	0.587430976	0.9738908
Metabolism	Metabolism of cofactors and vitamins	Lipoic acid metabolism	ko00785	3	3	0.646207025	0.9738908
Metabolism	Metabolism of cofactors and vitamins	Nicotinate and nicotinamide metabolism	ko00760	47	54	0.54876512	0.9738908
Metabolism	Metabolism of cofactors and vitamins	One carbon pool by folate	ko00670	17	21	0.854916276	0.9738908
Metabolism	Metabolism of cofactors and vitamins	Riboflavin metabolism	ko00740	10	11	0.549280304	0.9738908
Metabolism	Metabolism of cofactors and vitamins	Thiamine metabolism	ko00730	16	19	0.74928593	0.9738908
Metabolism	Metabolism of other amino acids	D-Arginine and D-ornithine metabolism	ko00472	5	5	0.482981736	0.9738908
Metabolism	Metabolism of other amino acids	Selenocompound metabolism	ko00450	13	15	0.66796157	0.9738908
Metabolism	Metabolism of terpenoids and polyketides	Biosynthesis of ansamycins	ko01051	2	2	0.747455828	0.9738908
Metabolism	Metabolism of terpenoids and polyketides	Biosynthesis of vancomycin group antibiotics	ko01055	1	1	0.864559673	0.9738908
Metabolism	Metabolism of terpenoids and polyketides	Geraniol degradation	ko00281	5	5	0.482981736	0.9738908
Metabolism	Metabolism of terpenoids and polyketides	Insect hormone biosynthesis	ko00981	5	5	0.482981736	0.9738908
Metabolism	Metabolism of terpenoids and polyketides	Limonene and pinene degradation	ko00903	4	4	0.558667491	0.9738908
Metabolism	Metabolism of terpenoids and polyketides	Polyketide sugar unit biosynthesis	ko00523	1	1	0.864559673	0.9738908
Metabolism	Metabolism of terpenoids and polyketides	Sesquiterpenoid and triterpenoid biosynthesis	ko00909	3	3	0.646207025	0.9738908
Metabolism	Metabolism of terpenoids and polyketides	Zeatin biosynthesis	ko00908	1	1	0.864559673	0.9738908
Metabolism	Nucleotide metabolism	Purine metabolism	ko00230	214	251	0.746747704	0.9738908
Metabolism	Nucleotide metabolism	Pyrimidine metabolism	ko00240	112	132	0.7538342	0.9738908
Metabolism	Overview	Degradation of aromatic compounds	ko01220	5	6	0.810163924	0.9738908
Metabolism	Overview	Fatty acid metabolism	ko01212	54	65	0.837379843	0.9738908
Metabolism	Xenobiotics biodegradation and metabolism	Aminobenzoate degradation	ko00627	9	10	0.598804709	0.9738908
Metabolism	Xenobiotics biodegradation and metabolism	Chloroalkane and chloroalkene degradation	ko00625	8	9	0.650356735	0.9738908
Metabolism	Xenobiotics biodegradation and metabolism	Chlorocyclohexane and chlorobenzene degradation	ko00361	1	1	0.864559673	0.9738908
Metabolism	Xenobiotics biodegradation and metabolism	Drug metabolism - cytochrome P450	ko00982	38	45	0.740851266	0.9738908
Metabolism	Xenobiotics biodegradation and metabolism	Fluorobenzoate degradation	ko00364	1	1	0.864559673	0.9738908
Metabolism	Xenobiotics biodegradation and metabolism	Metabolism of xenobiotics by cytochrome P450	ko00980	38	44	0.613649628	0.9738908
Metabolism	Xenobiotics biodegradation and metabolism	Nitrotoluene degradation	ko00633	2	2	0.747455828	0.9738908
Metabolism	Xenobiotics biodegradation and metabolism	Toluene degradation	ko00623	1	1	0.864559673	0.9738908
Organismal Systems	Aging	Longevity regulating pathway - multiple species	ko04213	99	114	0.519764145	0.9738908
Organismal Systems	Aging	Longevity regulating pathway - worm	ko04212	94	111	0.759353861	0.9738908
Organismal Systems	Circulatory system	Adrenergic signaling in cardiomyocytes	ko04261	212	247	0.65624235	0.9738908
Organismal Systems	Circulatory system	Cardiac muscle contraction	ko04260	91	109	0.852766299	0.9738908
Organismal Systems	Development	Axon guidance	ko04360	297	345	0.617549408	0.9738908
Organismal Systems	Development	Osteoclast differentiation	ko04380	148	172	0.615774281	0.9738908
Organismal Systems	Digestive system	Bile secretion	ko04976	99	114	0.519764145	0.9738908
Organismal Systems	Digestive system	Fat digestion and absorption	ko04975	39	46	0.720458288	0.9738908
Organismal Systems	Digestive system	Pancreatic secretion	ko04972	141	162	0.470349443	0.9738908
Organismal Systems	Digestive system	Protein digestion and absorption	ko04974	133	157	0.779532558	0.9738908
Organismal Systems	Endocrine system	Prolactin signaling pathway	ko04917	102	117	0.475536213	0.9738908
Organismal Systems	Endocrine system	Renin-angiotensin system	ko04614	20	23	0.61989831	0.9738908
Organismal Systems	Environmental adaptation	Circadian entrainment	ko04713	154	178	0.544700282	0.9738908
Organismal Systems	Excretory system	Aldosterone-regulated sodium reabsorption	ko04960	52	62	0.788195755	0.9738908
Organismal Systems	Excretory system	Vasopressin-regulated water reabsorption	ko04962	57	67	0.705974556	0.9738908
Organismal Systems	Immune system	Antigen processing and presentation	ko04612	76	91	0.836227898	0.9738908
Organismal Systems	Immune system	B cell receptor signaling pathway	ko04662	105	123	0.695293934	0.9738908
Organismal Systems	Immune system	Cytosolic DNA-sensing pathway	ko04623	43	50	0.635561729	0.9738908
Organismal Systems	Immune system	Fc epsilon RI signaling pathway	ko04664	85	101	0.798085068	0.9738908
Organismal Systems	Immune system	Fc gamma R-mediated phagocytosis	ko04666	120	142	0.792675354	0.9738908
Organismal Systems	Immune system	Hematopoietic cell lineage	ko04640	95	114	0.866463129	0.9738908
Organismal Systems	Immune system	Leukocyte transendothelial migration	ko04670	167	194	0.610945583	0.9738908
Organismal Systems	Immune system	Natural killer cell mediated cytotoxicity	ko04650	119	139	0.670427974	0.9738908
Organismal Systems	Immune system	RIG-I-like receptor signaling pathway	ko04622	58	70	0.854354942	0.9738908
Organismal Systems	Immune system	Th1 and Th2 cell differentiation	ko04658	105	123	0.695293934	0.9738908
Organismal Systems	Nervous system	Glutamatergic synapse	ko04724	181	211	0.658917821	0.9738908
Organismal Systems	Nervous system	Retrograde endocannabinoid signaling	ko04723	161	191	0.838167484	0.9738908
Organismal Systems	Nervous system	Synaptic vesicle cycle	ko04721	82	97	0.7646578	0.9738908
Organismal Systems	Sensory system	Olfactory transduction	ko04740	128	152	0.825543616	0.9738908
Organismal Systems	Sensory system	Taste transduction	ko04742	75	88	0.699206228	0.9738908
Metabolism	Carbohydrate metabolism	Galactose metabolism	ko00052	30	37	0.881313611	0.9844107
Metabolism	Energy metabolism	Carbon fixation pathways in prokaryotes	ko00720	15	19	0.896330279	0.9899767
Metabolism	Glycan biosynthesis and metabolism	Various types of N-glycan biosynthesis	ko00513	49	60	0.895169908	0.9899767
Organismal Systems	Sensory system	Phototransduction	ko04744	39	48	0.89350753	0.9899767
Environmental Information Processing	Signal transduction	MAPK signaling pathway - yeast	ko04011	43	53	0.904549855	0.9926656
Metabolism	Xenobiotics biodegradation and metabolism	Naphthalene degradation	ko00626	3	4	0.908825627	0.9926656
Organismal Systems	Digestive system	Vitamin digestion and absorption	ko04977	28	35	0.908118456	0.9926656
Cellular Processes	Cell growth and death	Cell cycle	ko04110	128	159	0.986856909	0.9976988
Cellular Processes	Cellular community - eukaryotes	Adherens junction	ko04520	134	165	0.978155476	0.9976988
Environmental Information Processing	Signaling molecules and interaction	Cell adhesion molecules (CAMs)	ko04514	225	278	0.996363904	0.9976988
Environmental Information Processing	Signaling molecules and interaction	Cytokine-cytokine receptor interaction	ko04060	202	244	0.959135822	0.9976988
Environmental Information Processing	Signaling molecules and interaction	Neuroactive ligand-receptor interaction	ko04080	466	552	0.929353612	0.9976988
Genetic Information Processing	Folding, sorting and degradation	RNA degradation	ko03018	71	87	0.925929994	0.9976988
Genetic Information Processing	Transcription	Spliceosome	ko03040	115	140	0.943178605	0.9976988
Genetic Information Processing	Translation	Ribosome	ko03010	88	114	0.997698848	0.9976988
Metabolism	Biosynthesis of other secondary metabolites	Aflatoxin biosynthesis	ko00254	1	2	0.981663518	0.9976988
Metabolism	Biosynthesis of other secondary metabolites	Monobactam biosynthesis	ko00261	1	3	0.997518559	0.9976988
Metabolism	Carbohydrate metabolism	C5-Branched dibasic acid metabolism	ko00660	1	2	0.981663518	0.9976988
Metabolism	Energy metabolism	Oxidative phosphorylation	ko00190	84	106	0.986164757	0.9976988
Metabolism	Glycan biosynthesis and metabolism	Glycosaminoglycan biosynthesis - heparan sulfate / heparin	ko00534	38	51	0.99352174	0.9976988
Metabolism	Glycan biosynthesis and metabolism	Glycosphingolipid biosynthesis - lacto and neolacto series	ko00601	32	40	0.91696213	0.9976988
Metabolism	Glycan biosynthesis and metabolism	Mannose type O-glycan biosyntheis	ko00515	22	31	0.993983413	0.9976988
Metabolism	Lipid metabolism	Fatty acid biosynthesis	ko00061	14	19	0.965377479	0.9976988
Metabolism	Lipid metabolism	Primary bile acid biosynthesis	ko00120	15	21	0.982962435	0.9976988
Metabolism	Metabolism of cofactors and vitamins	Biotin metabolism	ko00780	1	3	0.997518559	0.9976988
Metabolism	Xenobiotics biodegradation and metabolism	Benzoate degradation	ko00362	2	4	0.991081243	0.9976988
Metabolism	Xenobiotics biodegradation and metabolism	Styrene degradation	ko00643	2	3	0.949953435	0.9976988
Organismal Systems	Endocrine system	PPAR signaling pathway	ko03320	74	95	0.992624953	0.9976988
Organismal Systems	Excretory system	Collecting duct acid secretion	ko04966	22	28	0.925130382	0.9976988
Organismal Systems	Immune system	Chemokine signaling pathway	ko04062	198	240	0.967828746	0.9976988
Organismal Systems	Immune system	Intestinal immune network for IgA production	ko04672	39	52	0.992215501	0.9976988
Organismal Systems	Immune system	Th17 cell differentiation	ko04659	123	150	0.953088977	0.9976988
