# Supplementary material for: Identification of microRNAs in Silver Carp (Hypophthalmichthys molitrix) Response to Hypoxia Stress
Source: Animals (Basel). 2021 Oct 9;11(10):2917. doi: 10.3390/ani11102917 (PMC8696637; doi:10.3390/ani11102917)
Supplement: Supplementary file 1 [file animals-11-02917-s001.zip › Table S4.xls]

Table S4: KEGG enrichment pathway of DEMs target genes (T2 VS T3)
Pathway Hierarchy1	Pathway Hierarchy2	KEGG Pathway	Pathway ID	Gene Number	Background number	P-Value	Q-Value
Cellular Processes	Cell growth and death	Apoptosis	ko04210	224	227	0.003325576	0.9843706
Cellular Processes	Cell growth and death	Apoptosis - fly	ko04214	78	80	0.235663753	0.9999373
Cellular Processes	Cell growth and death	Apoptosis - multiple species	ko04215	45	45	0.101402663	0.9999373
Cellular Processes	Cell growth and death	Cell cycle - Caulobacter	ko04112	4	4	0.816149065	0.9999373
Cellular Processes	Cell growth and death	Cell cycle	ko04110	152	159	0.467036077	0.9999373
Cellular Processes	Cell growth and death	Cell cycle - yeast	ko04111	81	85	0.587004548	0.9999373
Cellular Processes	Cell growth and death	Ferroptosis	ko04216	54	59	0.929226449	0.9999373
Cellular Processes	Cell growth and death	Meiosis - yeast	ko04113	66	69	0.552244351	0.9999373
Cellular Processes	Cell growth and death	Necroptosis	ko04217	228	241	0.692387467	0.9999373
Cellular Processes	Cell growth and death	Oocyte meiosis	ko04114	136	145	0.817731147	0.9999373
Cellular Processes	Cell growth and death	p53 signaling pathway	ko04115	86	88	0.182223956	0.9999373
Cellular Processes	Cell motility	Regulation of actin cytoskeleton	ko04810	316	336	0.837723747	0.9999373
Cellular Processes	Cellular community - eukaryotes	Adherens junction	ko04520	158	165	0.424548862	0.9999373
Cellular Processes	Cellular community - eukaryotes	Focal adhesion	ko04510	312	323	0.118485694	0.9999373
Cellular Processes	Cellular community - eukaryotes	Gap junction	ko04540	155	160	0.190038326	0.9999373
Cellular Processes	Cellular community - eukaryotes	Signaling pathways regulating pluripotency of stem cells	ko04550	218	227	0.307381853	0.9999373
Cellular Processes	Cellular community - eukaryotes	Tight junction	ko04530	263	279	0.778185242	0.9999373
Cellular Processes	Cellular community - prokaryotes	Biofilm formation - Escherichia coli	ko02026	4	4	0.816149065	0.9999373
Cellular Processes	Cellular community - prokaryotes	Quorum sensing	ko02024	14	15	0.831703029	0.9999373
Cellular Processes	Transport and catabolism	Autophagy - animal	ko04140	194	203	0.447274025	0.9999373
Cellular Processes	Transport and catabolism	Autophagy - other eukaryotes	ko04136	38	40	0.682129198	0.9999373
Cellular Processes	Transport and catabolism	Autophagy - yeast	ko04138	95	97	0.13476977	0.9999373
Cellular Processes	Transport and catabolism	Endocytosis	ko04144	399	412	0.049451736	0.9999373
Cellular Processes	Transport and catabolism	Lysosome	ko04142	159	163	0.08885288	0.9999373
Cellular Processes	Transport and catabolism	Mitophagy - animal	ko04137	77	88	0.998715414	0.9999373
Cellular Processes	Transport and catabolism	Mitophagy - yeast	ko04139	43	44	0.352005315	0.9999373
Cellular Processes	Transport and catabolism	Peroxisome	ko04146	97	99	0.12582953	0.9999373
Cellular Processes	Transport and catabolism	Phagosome	ko04145	208	218	0.481508637	0.9999373
Environmental Information Processing	Membrane transport	ABC transporters	ko02010	57	61	0.816452354	0.9999373
Environmental Information Processing	Membrane transport	Bacterial secretion system	ko03070	2	2	0.903415798	0.9999373
Environmental Information Processing	Signaling molecules and interaction	Cell adhesion molecules (CAMs)	ko04514	264	278	0.596210192	0.9999373
Environmental Information Processing	Signaling molecules and interaction	Cytokine-cytokine receptor interaction	ko04060	232	244	0.566339405	0.9999373
Environmental Information Processing	Signaling molecules and interaction	ECM-receptor interaction	ko04512	111	115	0.320761093	0.9999373
Environmental Information Processing	Signaling molecules and interaction	Neuroactive ligand-receptor interaction	ko04080	522	552	0.741985256	0.9999373
Environmental Information Processing	Signal transduction	AMPK signaling pathway	ko04152	183	193	0.640153763	0.9999373
Environmental Information Processing	Signal transduction	Apelin signaling pathway	ko04371	202	211	0.39772606	0.9999373
Environmental Information Processing	Signal transduction	Calcium signaling pathway	ko04020	317	334	0.61007483	0.9999373
Environmental Information Processing	Signal transduction	cAMP signaling pathway	ko04024	359	379	0.671362993	0.9999373
Environmental Information Processing	Signal transduction	cGMP - PKG signaling pathway	ko04022	285	295	0.130012524	0.9999373
Environmental Information Processing	Signal transduction	ErbB signaling pathway	ko04012	131	137	0.478831722	0.9999373
Environmental Information Processing	Signal transduction	FoxO signaling pathway	ko04068	202	215	0.819642751	0.9999373
Environmental Information Processing	Signal transduction	Hedgehog signaling pathway - fly	ko04341	41	43	0.640878233	0.9999373
Environmental Information Processing	Signal transduction	Hedgehog signaling pathway	ko04340	65	68	0.563372019	0.9999373
Environmental Information Processing	Signal transduction	HIF-1 signaling pathway	ko04066	143	154	0.919536635	0.9999373
Environmental Information Processing	Signal transduction	Hippo signaling pathway -fly	ko04391	112	118	0.632325571	0.9999373
Environmental Information Processing	Signal transduction	Hippo signaling pathway	ko04390	250	264	0.671087027	0.9999373
Environmental Information Processing	Signal transduction	Hippo signaling pathway - multiple species	ko04392	40	42	0.654607614	0.9999373
Environmental Information Processing	Signal transduction	Jak-STAT signaling pathway	ko04630	170	177	0.345416563	0.9999373
Environmental Information Processing	Signal transduction	MAPK signaling pathway - fly	ko04013	127	131	0.216911889	0.9999373
Environmental Information Processing	Signal transduction	MAPK signaling pathway	ko04010	392	409	0.268982022	0.9999373
Environmental Information Processing	Signal transduction	MAPK signaling pathway - plant	ko04016	17	17	0.42155858	0.9999373
Environmental Information Processing	Signal transduction	MAPK signaling pathway - yeast	ko04011	51	53	0.508117692	0.9999373
Environmental Information Processing	Signal transduction	mTOR signaling pathway	ko04150	221	230	0.291928495	0.9999373
Environmental Information Processing	Signal transduction	NF-kappa B signaling pathway	ko04064	106	113	0.802837696	0.9999373
Environmental Information Processing	Signal transduction	Notch signaling pathway	ko04330	70	75	0.83336129	0.9999373
Environmental Information Processing	Signal transduction	Phosphatidylinositol signaling system	ko04070	138	142	0.162031008	0.9999373
Environmental Information Processing	Signal transduction	Phospholipase D signaling pathway	ko04072	252	260	0.097853798	0.9999373
Environmental Information Processing	Signal transduction	PI3K-Akt signaling pathway	ko04151	475	498	0.414781065	0.9999373
Environmental Information Processing	Signal transduction	Rap1 signaling pathway	ko04015	357	378	0.754001041	0.9999373
Environmental Information Processing	Signal transduction	Ras signaling pathway	ko04014	310	328	0.727593358	0.9999373
Environmental Information Processing	Signal transduction	Sphingolipid signaling pathway	ko04071	197	206	0.428401649	0.9999373
Environmental Information Processing	Signal transduction	TGF-beta signaling pathway	ko04350	131	137	0.478831722	0.9999373
Environmental Information Processing	Signal transduction	TNF signaling pathway	ko04668	140	144	0.153384294	0.9999373
Environmental Information Processing	Signal transduction	Two-component system	ko02020	16	17	0.795313628	0.9999373
Environmental Information Processing	Signal transduction	VEGF signaling pathway	ko04370	100	104	0.409001294	0.9999373
Environmental Information Processing	Signal transduction	Wnt signaling pathway	ko04310	221	228	0.117385483	0.9999373
Genetic Information Processing	Folding, sorting and degradation	Proteasome	ko03050	56	56	0.057893447	0.9999373
Genetic Information Processing	Folding, sorting and degradation	Protein export	ko03060	21	21	0.343975447	0.9999373
Genetic Information Processing	Folding, sorting and degradation	Protein processing in endoplasmic reticulum	ko04141	219	225	0.066668296	0.9999373
Genetic Information Processing	Folding, sorting and degradation	RNA degradation	ko03018	83	87	0.567269114	0.9999373
Genetic Information Processing	Folding, sorting and degradation	SNARE interactions in vesicular transport	ko04130	40	42	0.654607614	0.9999373
Genetic Information Processing	Folding, sorting and degradation	Sulfur relay system	ko04122	9	9	0.633064985	0.9999373
Genetic Information Processing	Folding, sorting and degradation	Ubiquitin mediated proteolysis	ko04120	146	154	0.646327232	0.9999373
Genetic Information Processing	Replication and repair	Base excision repair	ko03410	45	47	0.586531123	0.9999373
Genetic Information Processing	Replication and repair	DNA replication	ko03030	37	40	0.86556518	0.9999373
Genetic Information Processing	Replication and repair	Fanconi anemia pathway	ko03460	49	53	0.879382502	0.9999373
Genetic Information Processing	Replication and repair	Homologous recombination	ko03440	36	40	0.953830407	0.9999373
Genetic Information Processing	Replication and repair	Mismatch repair	ko03430	21	23	0.897256827	0.9999373
Genetic Information Processing	Replication and repair	Non-homologous end-joining	ko03450	16	16	0.443544171	0.9999373
Genetic Information Processing	Replication and repair	Nucleotide excision repair	ko03420	40	42	0.654607614	0.9999373
Genetic Information Processing	Transcription	Basal transcription factors	ko03022	41	41	0.124314384	0.9999373
Genetic Information Processing	Transcription	RNA polymerase	ko03020	30	33	0.921619111	0.9999373
Genetic Information Processing	Transcription	Spliceosome	ko03040	129	140	0.954851503	0.9999373
Genetic Information Processing	Translation	Aminoacyl-tRNA biosynthesis	ko00970	40	44	0.934996971	0.9999373
Genetic Information Processing	Translation	mRNA surveillance pathway	ko03015	92	94	0.149227133	0.9999373
Genetic Information Processing	Translation	Ribosome biogenesis in eukaryotes	ko03008	71	76	0.826086509	0.9999373
Genetic Information Processing	Translation	Ribosome	ko03010	101	114	0.99850755	0.9999373
Genetic Information Processing	Translation	RNA transport	ko03013	176	187	0.782847386	0.9999373
Metabolism	Amino acid metabolism	Alanine, aspartate and glutamate metabolism	ko00250	48	48	0.087032175	0.9999373
Metabolism	Amino acid metabolism	Arginine and proline metabolism	ko00330	63	67	0.762927425	0.9999373
Metabolism	Amino acid metabolism	Arginine biosynthesis	ko00220	31	31	0.206822664	0.9999373
Metabolism	Amino acid metabolism	Cysteine and methionine metabolism	ko00270	50	52	0.520847733	0.9999373
Metabolism	Amino acid metabolism	Glycine, serine and threonine metabolism	ko00260	47	48	0.305366745	0.9999373
Metabolism	Amino acid metabolism	Histidine metabolism	ko00340	22	22	0.326919737	0.9999373
Metabolism	Amino acid metabolism	Lysine biosynthesis	ko00300	2	2	0.903415798	0.9999373
Metabolism	Amino acid metabolism	Lysine degradation	ko00310	71	77	0.913684371	0.9999373
Metabolism	Amino acid metabolism	Phenylalanine metabolism	ko00360	15	16	0.813634203	0.9999373
Metabolism	Amino acid metabolism	Phenylalanine, tyrosine and tryptophan biosynthesis	ko00400	5	6	0.967844227	0.9999373
Metabolism	Amino acid metabolism	Tryptophan metabolism	ko00380	46	49	0.776575859	0.9999373
Metabolism	Amino acid metabolism	Tyrosine metabolism	ko00350	44	48	0.912473891	0.9999373
Metabolism	Amino acid metabolism	Valine, leucine and isoleucine biosynthesis	ko00290	4	4	0.816149065	0.9999373
Metabolism	Amino acid metabolism	Valine, leucine and isoleucine degradation	ko00280	60	61	0.188033792	0.9999373
Metabolism	Biosynthesis of other secondary metabolites	Acarbose and validamycin biosynthesis	ko00525	1	1	0.950483484	0.9999373
Metabolism	Biosynthesis of other secondary metabolites	Aflatoxin biosynthesis	ko00254	2	2	0.903415798	0.9999373
Metabolism	Biosynthesis of other secondary metabolites	Betalain biosynthesis	ko00965	10	11	0.8998336	0.9999373
Metabolism	Biosynthesis of other secondary metabolites	Caffeine metabolism	ko00232	4	4	0.816149065	0.9999373
Metabolism	Biosynthesis of other secondary metabolites	Flavone and flavonol biosynthesis	ko00944	1	1	0.950483484	0.9999373
Metabolism	Biosynthesis of other secondary metabolites	Indole alkaloid biosynthesis	ko00901	1	1	0.950483484	0.9999373
Metabolism	Biosynthesis of other secondary metabolites	Isoquinoline alkaloid biosynthesis	ko00950	11	12	0.883604479	0.9999373
Metabolism	Biosynthesis of other secondary metabolites	Monobactam biosynthesis	ko00261	2	3	0.992895418	0.9999373
Metabolism	Biosynthesis of other secondary metabolites	Neomycin, kanamycin and gentamicin biosynthesis	ko00524	3	3	0.858675988	0.9999373
Metabolism	Biosynthesis of other secondary metabolites	Penicillin and cephalosporin biosynthesis	ko00311	5	5	0.775725713	0.9999373
Metabolism	Biosynthesis of other secondary metabolites	Phenylpropanoid biosynthesis	ko00940	2	2	0.903415798	0.9999373
Metabolism	Biosynthesis of other secondary metabolites	Streptomycin biosynthesis	ko00521	10	10	0.601699492	0.9999373
Metabolism	Biosynthesis of other secondary metabolites	Tropane, piperidine and pyridine alkaloid biosynthesis	ko00960	4	5	0.977842473	0.9999373
Metabolism	Carbohydrate metabolism	Amino sugar and nucleotide sugar metabolism	ko00520	60	62	0.401273177	0.9999373
Metabolism	Carbohydrate metabolism	Ascorbate and aldarate metabolism	ko00053	17	17	0.42155858	0.9999373
Metabolism	Carbohydrate metabolism	Butanoate metabolism	ko00650	25	25	0.280655395	0.9999373
Metabolism	Carbohydrate metabolism	C5-Branched dibasic acid metabolism	ko00660	2	2	0.903415798	0.9999373
Metabolism	Carbohydrate metabolism	Citrate cycle (TCA cycle)	ko00020	38	40	0.682129198	0.9999373
Metabolism	Carbohydrate metabolism	Fructose and mannose metabolism	ko00051	41	45	0.929708224	0.9999373
Metabolism	Carbohydrate metabolism	Galactose metabolism	ko00052	33	37	0.965518737	0.9999373
Metabolism	Carbohydrate metabolism	Glycolysis / Gluconeogenesis	ko00010	65	68	0.563372019	0.9999373
Metabolism	Carbohydrate metabolism	Glyoxylate and dicarboxylate metabolism	ko00630	34	36	0.736921795	0.9999373
Metabolism	Carbohydrate metabolism	Inositol phosphate metabolism	ko00562	104	108	0.375400057	0.9999373
Metabolism	Carbohydrate metabolism	Pentose and glucuronate interconversions	ko00040	22	23	0.683563312	0.9999373
Metabolism	Carbohydrate metabolism	Pentose phosphate pathway	ko00030	29	30	0.55840818	0.9999373
Metabolism	Carbohydrate metabolism	Propanoate metabolism	ko00640	29	32	0.928447202	0.9999373
Metabolism	Carbohydrate metabolism	Pyruvate metabolism	ko00620	42	45	0.818003639	0.9999373
Metabolism	Carbohydrate metabolism	Starch and sucrose metabolism	ko00500	40	42	0.654607614	0.9999373
Metabolism	Energy metabolism	Carbon fixation in photosynthetic organisms	ko00710	30	30	0.217619441	0.9999373
Metabolism	Energy metabolism	Carbon fixation pathways in prokaryotes	ko00720	16	19	0.987253583	0.9999373
Metabolism	Energy metabolism	Methane metabolism	ko00680	31	33	0.777162756	0.9999373
Metabolism	Energy metabolism	Nitrogen metabolism	ko00910	22	22	0.326919737	0.9999373
Metabolism	Energy metabolism	Oxidative phosphorylation	ko00190	97	106	0.962872352	0.9999373
Metabolism	Energy metabolism	Sulfur metabolism	ko00920	9	10	0.915354416	0.9999373
Metabolism	Glycan biosynthesis and metabolism	Glycosaminoglycan biosynthesis - chondroitin sulfate / dermatan sulfate	ko00532	26	28	0.840765206	0.9999373
Metabolism	Glycan biosynthesis and metabolism	Glycosaminoglycan biosynthesis - heparan sulfate / heparin	ko00534	49	51	0.533725461	0.9999373
Metabolism	Glycan biosynthesis and metabolism	Glycosaminoglycan biosynthesis - keratan sulfate	ko00533	37	41	0.949471417	0.9999373
Metabolism	Glycan biosynthesis and metabolism	Glycosaminoglycan degradation	ko00531	26	26	0.266735734	0.9999373
Metabolism	Glycan biosynthesis and metabolism	Glycosphingolipid biosynthesis - ganglio series	ko00604	30	34	0.975170178	0.9999373
Metabolism	Glycan biosynthesis and metabolism	Glycosphingolipid biosynthesis - globo and isoglobo series	ko00603	24	26	0.864401545	0.9999373
Metabolism	Glycan biosynthesis and metabolism	Glycosphingolipid biosynthesis - lacto and neolacto series	ko00601	36	40	0.953830407	0.9999373
Metabolism	Glycan biosynthesis and metabolism	Glycosylphosphatidylinositol(GPI)-anchor biosynthesis	ko00563	21	22	0.702145357	0.9999373
Metabolism	Glycan biosynthesis and metabolism	Mannose type O-glycan biosyntheis	ko00515	29	31	0.803246907	0.9999373
Metabolism	Glycan biosynthesis and metabolism	Mucin type O-glycan biosynthesis	ko00512	53	55	0.483131343	0.9999373
Metabolism	Glycan biosynthesis and metabolism	N-Glycan biosynthesis	ko00510	61	67	0.952781486	0.9999373
Metabolism	Glycan biosynthesis and metabolism	Other glycan degradation	ko00511	24	24	0.295300455	0.9999373
Metabolism	Glycan biosynthesis and metabolism	Other types of O-glycan biosynthesis	ko00514	33	35	0.750452809	0.9999373
Metabolism	Glycan biosynthesis and metabolism	Various types of N-glycan biosynthesis	ko00513	55	60	0.924484692	0.9999373
Metabolism	Lipid metabolism	alpha-Linolenic acid metabolism	ko00592	24	24	0.295300455	0.9999373
Metabolism	Lipid metabolism	Arachidonic acid metabolism	ko00590	57	60	0.653982055	0.9999373
Metabolism	Lipid metabolism	Biosynthesis of unsaturated fatty acids	ko01040	28	28	0.240930839	0.9999373
Metabolism	Lipid metabolism	Cutin, suberine and wax biosynthesis	ko00073	2	2	0.903415798	0.9999373
Metabolism	Lipid metabolism	Ether lipid metabolism	ko00565	55	55	0.060920841	0.9999373
Metabolism	Lipid metabolism	Fatty acid biosynthesis	ko00061	18	19	0.75818749	0.9999373
Metabolism	Lipid metabolism	Fatty acid degradation	ko00071	48	51	0.755012189	0.9999373
Metabolism	Lipid metabolism	Fatty acid elongation	ko00062	37	38	0.432270681	0.9999373
Metabolism	Lipid metabolism	Glycerolipid metabolism	ko00561	66	67	0.148882936	0.9999373
Metabolism	Lipid metabolism	Glycerophospholipid metabolism	ko00564	124	125	0.012899967	0.9999373
Metabolism	Lipid metabolism	Linoleic acid metabolism	ko00591	23	23	0.310708665	0.9999373
Metabolism	Lipid metabolism	Primary bile acid biosynthesis	ko00120	18	21	0.981798115	0.9999373
Metabolism	Lipid metabolism	Sphingolipid metabolism	ko00600	64	68	0.753608624	0.9999373
Metabolism	Lipid metabolism	Steroid biosynthesis	ko00100	19	20	0.739501971	0.9999373
Metabolism	Lipid metabolism	Steroid hormone biosynthesis	ko00140	47	48	0.305366745	0.9999373
Metabolism	Lipid metabolism	Synthesis and degradation of ketone bodies	ko00072	9	9	0.633064985	0.9999373
Metabolism	Metabolism of cofactors and vitamins	Biotin metabolism	ko00780	3	3	0.858675988	0.9999373
Metabolism	Metabolism of cofactors and vitamins	Folate biosynthesis	ko00790	22	24	0.886687428	0.9999373
Metabolism	Metabolism of cofactors and vitamins	Lipoic acid metabolism	ko00785	3	3	0.858675988	0.9999373
Metabolism	Metabolism of cofactors and vitamins	Nicotinate and nicotinamide metabolism	ko00760	52	54	0.495543177	0.9999373
Metabolism	Metabolism of cofactors and vitamins	One carbon pool by folate	ko00670	21	21	0.343975447	0.9999373
Metabolism	Metabolism of cofactors and vitamins	Pantothenate and CoA biosynthesis	ko00770	18	19	0.75818749	0.9999373
Metabolism	Metabolism of cofactors and vitamins	Porphyrin and chlorophyll metabolism	ko00860	31	33	0.777162756	0.9999373
Metabolism	Metabolism of cofactors and vitamins	Retinol metabolism	ko00830	55	57	0.458821082	0.9999373
Metabolism	Metabolism of cofactors and vitamins	Riboflavin metabolism	ko00740	10	11	0.8998336	0.9999373
Metabolism	Metabolism of cofactors and vitamins	Thiamine metabolism	ko00730	19	19	0.380798853	0.9999373
Metabolism	Metabolism of cofactors and vitamins	Ubiquinone and other terpenoid-quinone biosynthesis	ko00130	12	13	0.866775031	0.9999373
Metabolism	Metabolism of cofactors and vitamins	Vitamin B6 metabolism	ko00750	13	13	0.516612463	0.9999373
Metabolism	Metabolism of other amino acids	beta-Alanine metabolism	ko00410	36	36	0.160353409	0.9999373
Metabolism	Metabolism of other amino acids	Cyanoamino acid metabolism	ko00460	11	12	0.883604479	0.9999373
Metabolism	Metabolism of other amino acids	D-Arginine and D-ornithine metabolism	ko00472	5	5	0.775725713	0.9999373
Metabolism	Metabolism of other amino acids	D-Glutamine and D-glutamate metabolism	ko00471	7	7	0.700779162	0.9999373
Metabolism	Metabolism of other amino acids	Glutathione metabolism	ko00480	54	60	0.971902266	0.9999373
Metabolism	Metabolism of other amino acids	Phosphonate and phosphinate metabolism	ko00440	10	10	0.601699492	0.9999373
Metabolism	Metabolism of other amino acids	Selenocompound metabolism	ko00450	14	15	0.831703029	0.9999373
Metabolism	Metabolism of other amino acids	Taurine and hypotaurine metabolism	ko00430	16	17	0.795313628	0.9999373
Metabolism	Metabolism of terpenoids and polyketides	Biosynthesis of ansamycins	ko01051	2	2	0.903415798	0.9999373
Metabolism	Metabolism of terpenoids and polyketides	Biosynthesis of vancomycin group antibiotics	ko01055	1	1	0.950483484	0.9999373
Metabolism	Metabolism of terpenoids and polyketides	Geraniol degradation	ko00281	5	5	0.775725713	0.9999373
Metabolism	Metabolism of terpenoids and polyketides	Insect hormone biosynthesis	ko00981	5	5	0.775725713	0.9999373
Metabolism	Metabolism of terpenoids and polyketides	Limonene and pinene degradation	ko00903	4	4	0.816149065	0.9999373
Metabolism	Metabolism of terpenoids and polyketides	Polyketide sugar unit biosynthesis	ko00523	1	1	0.950483484	0.9999373
Metabolism	Metabolism of terpenoids and polyketides	Sesquiterpenoid and triterpenoid biosynthesis	ko00909	3	3	0.858675988	0.9999373
Metabolism	Metabolism of terpenoids and polyketides	Terpenoid backbone biosynthesis	ko00900	22	22	0.326919737	0.9999373
Metabolism	Metabolism of terpenoids and polyketides	Zeatin biosynthesis	ko00908	1	1	0.950483484	0.9999373
Metabolism	Nucleotide metabolism	Purine metabolism	ko00230	234	251	0.926018769	0.9999373
Metabolism	Nucleotide metabolism	Pyrimidine metabolism	ko00240	122	132	0.936926604	0.9999373
Metabolism	Overview	2-Oxocarboxylic acid metabolism	ko01210	23	23	0.310708665	0.9999373
Metabolism	Overview	Biosynthesis of amino acids	ko01230	85	88	0.360137557	0.9999373
Metabolism	Overview	Carbon metabolism	ko01200	125	131	0.526382936	0.9999373
Metabolism	Overview	Degradation of aromatic compounds	ko01220	5	6	0.967844227	0.9999373
Metabolism	Overview	Fatty acid metabolism	ko01212	64	65	0.161026305	0.9999373
Metabolism	Xenobiotics biodegradation and metabolism	Aminobenzoate degradation	ko00627	9	10	0.915354416	0.9999373
Metabolism	Xenobiotics biodegradation and metabolism	Benzoate degradation	ko00362	3	4	0.986256758	0.9999373
Metabolism	Xenobiotics biodegradation and metabolism	Caprolactam degradation	ko00930	7	7	0.700779162	0.9999373
Metabolism	Xenobiotics biodegradation and metabolism	Chloroalkane and chloroalkene degradation	ko00625	8	9	0.930049357	0.9999373
Metabolism	Xenobiotics biodegradation and metabolism	Chlorocyclohexane and chlorobenzene degradation	ko00361	1	1	0.950483484	0.9999373
Metabolism	Xenobiotics biodegradation and metabolism	Drug metabolism - cytochrome P450	ko00982	42	45	0.818003639	0.9999373
Metabolism	Xenobiotics biodegradation and metabolism	Drug metabolism - other enzymes	ko00983	39	41	0.668363537	0.9999373
Metabolism	Xenobiotics biodegradation and metabolism	Fluorobenzoate degradation	ko00364	1	1	0.950483484	0.9999373
Metabolism	Xenobiotics biodegradation and metabolism	Metabolism of xenobiotics by cytochrome P450	ko00980	41	44	0.827932935	0.9999373
Metabolism	Xenobiotics biodegradation and metabolism	Naphthalene degradation	ko00626	3	4	0.986256758	0.9999373
Metabolism	Xenobiotics biodegradation and metabolism	Nitrotoluene degradation	ko00633	2	2	0.903415798	0.9999373
Metabolism	Xenobiotics biodegradation and metabolism	Styrene degradation	ko00643	3	3	0.858675988	0.9999373
Metabolism	Xenobiotics biodegradation and metabolism	Toluene degradation	ko00623	1	1	0.950483484	0.9999373
Organismal Systems	Aging	Longevity regulating pathway - mammal	ko04211	151	162	0.893179188	0.9999373
Organismal Systems	Aging	Longevity regulating pathway - multiple species	ko04213	106	114	0.887899658	0.9999373
Organismal Systems	Aging	Longevity regulating pathway - worm	ko04212	105	111	0.689005166	0.9999373
Organismal Systems	Circulatory system	Adrenergic signaling in cardiomyocytes	ko04261	241	247	0.035721374	0.9999373
Organismal Systems	Circulatory system	Cardiac muscle contraction	ko04260	105	109	0.367263075	0.9999373
Organismal Systems	Circulatory system	Vascular smooth muscle contraction	ko04270	195	205	0.563625461	0.9999373
Organismal Systems	Development	Axon guidance	ko04360	332	345	0.185807065	0.9999373
Organismal Systems	Development	Dorso-ventral axis formation	ko04320	34	36	0.736921795	0.9999373
Organismal Systems	Development	Osteoclast differentiation	ko04380	161	172	0.853894475	0.9999373
Organismal Systems	Digestive system	Bile secretion	ko04976	108	114	0.664870243	0.9999373
Organismal Systems	Digestive system	Carbohydrate digestion and absorption	ko04973	57	59	0.435231475	0.9999373
Organismal Systems	Digestive system	Fat digestion and absorption	ko04975	41	46	0.974958614	0.9999373
Organismal Systems	Digestive system	Gastric acid secretion	ko04971	125	129	0.228293365	0.9999373
Organismal Systems	Digestive system	Mineral absorption	ko04978	57	61	0.816452354	0.9999373
Organismal Systems	Digestive system	Pancreatic secretion	ko04972	155	162	0.445581808	0.9999373
Organismal Systems	Digestive system	Protein digestion and absorption	ko04974	150	157	0.481549431	0.9999373
Organismal Systems	Digestive system	Salivary secretion	ko04970	135	138	0.084448636	0.9999373
Organismal Systems	Digestive system	Vitamin digestion and absorption	ko04977	31	35	0.972174105	0.9999373
Organismal Systems	Endocrine system	Adipocytokine signaling pathway	ko04920	108	112	0.343508296	0.9999373
Organismal Systems	Endocrine system	Aldosterone synthesis and secretion	ko04925	137	145	0.708759624	0.9999373
Organismal Systems	Endocrine system	Estrogen signaling pathway	ko04915	154	160	0.315579981	0.9999373
Organismal Systems	Endocrine system	Glucagon signaling pathway	ko04922	147	152	0.230260843	0.9999373
Organismal Systems	Endocrine system	GnRH signaling pathway	ko04912	144	149	0.246883438	0.9999373
Organismal Systems	Endocrine system	Insulin secretion	ko04911	147	152	0.230260843	0.9999373
Organismal Systems	Endocrine system	Insulin signaling pathway	ko04910	202	208	0.104763015	0.9999373
Organismal Systems	Endocrine system	Melanogenesis	ko04916	162	170	0.532688682	0.9999373
Organismal Systems	Endocrine system	Ovarian Steroidogenesis	ko04913	77	80	0.435757951	0.9999373
Organismal Systems	Endocrine system	Oxytocin signaling pathway	ko04921	260	266	0.020196332	0.9999373
Organismal Systems	Endocrine system	PPAR signaling pathway	ko03320	81	95	0.999937303	0.9999373
Organismal Systems	Endocrine system	Progesterone-mediated oocyte maturation	ko04914	114	123	0.915856793	0.9999373
Organismal Systems	Endocrine system	Prolactin signaling pathway	ko04917	112	117	0.475575578	0.9999373
Organismal Systems	Endocrine system	Regulation of lipolysis in adipocyte	ko04923	107	113	0.672947732	0.9999373
Organismal Systems	Endocrine system	Renin-angiotensin system	ko04614	21	23	0.897256827	0.9999373
Organismal Systems	Endocrine system	Renin secretion	ko04924	120	124	0.258725965	0.9999373
Organismal Systems	Endocrine system	Thyroid hormone signaling pathway	ko04919	181	191	0.652766905	0.9999373
Organismal Systems	Endocrine system	Thyroid hormone synthesis	ko04918	111	115	0.320761093	0.9999373
Organismal Systems	Environmental adaptation	Circadian entrainment	ko04713	170	178	0.477014936	0.9999373
Organismal Systems	Environmental adaptation	Circadian rhythm - fly	ko04711	16	18	0.943339276	0.9999373
Organismal Systems	Environmental adaptation	Circadian rhythm	ko04710	49	53	0.879382502	0.9999373
Organismal Systems	Environmental adaptation	Circadian rhythm - plant	ko04712	7	7	0.700779162	0.9999373
Organismal Systems	Environmental adaptation	Plant-pathogen interaction	ko04626	13	13	0.516612463	0.9999373
Organismal Systems	Excretory system	Aldosterone-regulated sodium reabsorption	ko04960	59	62	0.631182472	0.9999373
Organismal Systems	Excretory system	Collecting duct acid secretion	ko04966	26	28	0.840765206	0.9999373
Organismal Systems	Excretory system	Endocrine and other factor-regulated calcium reabsorption	ko04961	72	74	0.283600255	0.9999373
Organismal Systems	Excretory system	Proximal tubule bicarbonate reclamation	ko04964	48	48	0.087032175	0.9999373
Organismal Systems	Excretory system	Vasopressin-regulated water reabsorption	ko04962	64	67	0.574562407	0.9999373
Organismal Systems	Immune system	Antigen processing and presentation	ko04612	90	91	0.055988611	0.9999373
Organismal Systems	Immune system	B cell receptor signaling pathway	ko04662	120	123	0.135653321	0.9999373
Organismal Systems	Immune system	Chemokine signaling pathway	ko04062	228	240	0.589754568	0.9999373
Organismal Systems	Immune system	Complement and coagulation cascades	ko04610	133	136	0.090099475	0.9999373
Organismal Systems	Immune system	Cytosolic DNA-sensing pathway	ko04623	47	50	0.765854377	0.9999373
Organismal Systems	Immune system	Fc epsilon RI signaling pathway	ko04664	97	101	0.435253809	0.9999373
Organismal Systems	Immune system	Fc gamma R-mediated phagocytosis	ko04666	136	142	0.440462258	0.9999373
Organismal Systems	Immune system	Hematopoietic cell lineage	ko04640	107	114	0.796417925	0.9999373
Organismal Systems	Immune system	IL-17 signaling pathway	ko04657	91	93	0.154338101	0.9999373
Organismal Systems	Immune system	Intestinal immune network for IgA production	ko04672	50	52	0.520847733	0.9999373
Organismal Systems	Immune system	Leukocyte transendothelial migration	ko04670	184	194	0.63382241	0.9999373
Organismal Systems	Immune system	Natural killer cell mediated cytotoxicity	ko04650	133	139	0.463328194	0.9999373
Organismal Systems	Immune system	NOD-like receptor signaling pathway	ko04621	175	187	0.862952965	0.9999373
Organismal Systems	Immune system	Platelet activation	ko04611	202	210	0.281781231	0.9999373
Organismal Systems	Immune system	RIG-I-like receptor signaling pathway	ko04622	66	70	0.73469911	0.9999373
Organismal Systems	Immune system	T cell receptor signaling pathway	ko04660	142	145	0.06708279	0.9999373
Organismal Systems	Immune system	Th17 cell differentiation	ko04659	143	150	0.533420595	0.9999373
Organismal Systems	Immune system	Th1 and Th2 cell differentiation	ko04658	116	123	0.735270031	0.9999373
Organismal Systems	Immune system	Toll and Imd signaling pathway	ko04624	51	53	0.508117692	0.9999373
Organismal Systems	Immune system	Toll-like receptor signaling pathway	ko04620	101	108	0.83361094	0.9999373
Organismal Systems	Nervous system	Cholinergic synapse	ko04725	188	195	0.244465146	0.9999373
Organismal Systems	Nervous system	Dopaminergic synapse	ko04728	209	217	0.246944631	0.9999373
Organismal Systems	Nervous system	GABAergic synapse	ko04727	126	132	0.51836417	0.9999373
Organismal Systems	Nervous system	Glutamatergic synapse	ko04724	199	211	0.752572631	0.9999373
Organismal Systems	Nervous system	Long-term depression	ko04730	109	111	0.082450318	0.9999373
Organismal Systems	Nervous system	Long-term potentiation	ko04720	116	118	0.063930829	0.9999373
Organismal Systems	Nervous system	Neurotrophin signaling pathway	ko04722	185	194	0.505605915	0.9999373
Organismal Systems	Nervous system	Retrograde endocannabinoid signaling	ko04723	179	191	0.846777913	0.9999373
Organismal Systems	Nervous system	Serotonergic synapse	ko04726	152	157	0.204432832	0.9999373
Organismal Systems	Nervous system	Synaptic vesicle cycle	ko04721	92	97	0.651528573	0.9999373
Organismal Systems	Sensory system	Inflammatory mediator regulation of TRP channels	ko04750	156	166	0.79933134	0.9999373
Organismal Systems	Sensory system	Olfactory transduction	ko04740	147	152	0.230260843	0.9999373
Organismal Systems	Sensory system	Phototransduction - fly	ko04745	43	44	0.352005315	0.9999373
Organismal Systems	Sensory system	Phototransduction	ko04744	42	48	0.991108489	0.9999373
Organismal Systems	Sensory system	Taste transduction	ko04742	85	88	0.360137557	0.9999373
